# Supplementary material for: 17β-Hy­droxy-17α-(hy­droxy­meth­yl)estr-4-en-3-one
Source: Acta Crystallogr Sect E Struct Rep Online. 2010 Oct 23;66(Pt 11):o2894. doi: 10.1107/S160053681004033X (PMC3009298; doi:10.1107/S160053681004033X)
Supplement: Supplementary file 1 [file e-66-o2894-sup1.cif]

##############################################################################
###                                                                        ###
###        Electronic paper (Acta Crystallographica Section E)             ###
###                                                                        ###
##############################################################################
#                                                                            #
# This CIF contains the data in a paper accepted for publication in Acta     #
# Crystallographica Section E. It conforms to the requirements of Notes      #
# for Authors for Section E, and has been peer reviewed under the auspices   #
# of the IUCr Commission on Journals.                                        #
#                                                                            #
# Full details of the Crystallographic Information File format               #
# are given in the paper "The Crystallographic Information File (CIF):       #
# a New Standard Archive File for Crystallography" by S. R. Hall, F. H.      #
# Allen and I. D. Brown [Acta Cryst. (1991), A47, 655-685].                  #
#                                                                            #
# The current version of the core CIF dictionary is obtainable from          #
# ftp://ftp.iucr.org/pub/cif_core.dic. The current version number is 2.4.    #
#                                                                            #
# Software is freely available for graphical display of the structure(s) in  #
# this CIF.  For information consult the CIF home page http://www.iucr.org/  #
# cif/home.html                                                              #
#                                                                            #
# This file may be used for bona fide research purposes within the           #
# scientific community so long as proper attribution is given to the journal # 
# article from which it was obtained.                                        #
#                                                                            #
##############################################################################
                                             
data_global
_audit_creation_method     SHELXL-97
_journal_date_recd_electronic     2010-10-07
_journal_date_accepted     2010-10-08
_journal_name_full     'Acta Crystallographica, Section E'
_journal_year     2010
_journal_volume     66
_journal_issue     11
_journal_page_first     o2894
_journal_page_last     o2894
_journal_paper_category     QO
_journal_coeditor_code     HB5675
_publ_contact_author
;
     Dr. Seik Weng Ng
     Department of Chemistry
     University of Malaya
     50603 Kuala Lumpur
     Malaysia
;
_publ_contact_author_email     seikweng@um.edu.my
_publ_contact_author_fax     '03 7967 4193'
_publ_contact_author_phone     '03 7967 6778'
_publ_section_title
;
17\b-Hydroxy-17\a-(hydroxymethyl)estr-4-en-3-one
;
loop_
    _publ_author_name
    _publ_author_address
    'Yousuf, Sammer'
;
      H.E.J. Research Institute of Chemistry
      International Center for Chemical and Biological Sciences
      University of Karachi
      Karachi 75270
      Pakistan
;
    'Zafar, Salman'
;
      H.E.J. Research Institute of Chemistry
      International Center for Chemical and Biological Sciences
      University of Karachi
      Karachi 75270
      Pakistan
;
    'Choudhary, Muhammed Iqbal'
;
      H.E.J. Research Institute of Chemistry
      International Center for Chemical and Biological Sciences
      University of Karachi
      Karachi 75270
      Pakistan
;
    'Ng, Seik Weng'
;
     Department of Chemistry
     University of Malaya
     50603 Kuala Lumpur
     Malaysia
;
_publ_section_synopsis     .
data_I
_audit_creation_method     SHELXL-97
_chemical_name_systematic
;
17\b-Hydroxy-17\a-(hydroxymethyl)estr-4-en-3-one
;
_chemical_name_common     ?
_chemical_formula_moiety     'C19 H28 O3'
_chemical_formula_sum     'C19 H28 O3'
_chemical_formula_iupac     'C19 H28 O3'
_chemical_formula_weight     304.41
_chemical_melting_point     ?
_symmetry_cell_setting     orthorhombic
_symmetry_space_group_name_H-M     'P 21 21 21'
_symmetry_space_group_name_Hall     'P 2ac 2ab'
loop_
    _symmetry_equiv_pos_as_xyz
    'x, y, z'
    '-x+1/2, -y, z+1/2'
    'x+1/2, -y+1/2, -z'
    '-x, y+1/2, -z+1/2'
_cell_length_a     9.9696(6)
_cell_length_b     12.5858(8)
_cell_length_c     13.3968(8)
_cell_angle_alpha     90.00
_cell_angle_beta     90.00
_cell_angle_gamma     90.00
_cell_volume     1680.97(18)
_cell_formula_units_Z     4
_cell_measurement_reflns_used     2043
_cell_measurement_theta_min     2.5
_cell_measurement_theta_max     21.3
_cell_measurement_temperature     295(2)
_exptl_crystal_description     Prism
_exptl_crystal_colour     Colorless
_exptl_crystal_size_max     0.35
_exptl_crystal_size_mid     0.20
_exptl_crystal_size_min     0.10
_exptl_crystal_density_diffrn     1.203
_exptl_crystal_density_meas     ?
_exptl_crystal_density_method     'not measured'
_exptl_crystal_F_000     664
_exptl_absorpt_coefficient_mu     0.079
_exptl_absorpt_correction_type     none
_diffrn_ambient_temperature     295(2)
_diffrn_radiation_type     MoK\a
_diffrn_radiation_wavelength     0.71073
_diffrn_radiation_source     'fine-focus sealed tube'
_diffrn_radiation_monochromator     graphite
_diffrn_measurement_device_type     'Bruker SMART APEX CCD'
_diffrn_measurement_method     '\w scans'
_diffrn_detector_area_resol_mean     ?
_diffrn_reflns_number     11685
_diffrn_reflns_av_R_equivalents     0.0470
_diffrn_reflns_av_sigmaI/netI     0.0318
_diffrn_reflns_theta_min     2.22
_diffrn_reflns_theta_max     27.49
_diffrn_reflns_theta_full     27.49
_diffrn_measured_fraction_theta_max     1.000
_diffrn_measured_fraction_theta_full     1.000
_diffrn_reflns_limit_h_min     -12
_diffrn_reflns_limit_h_max     12
_diffrn_reflns_limit_k_min     -15
_diffrn_reflns_limit_k_max     16
_diffrn_reflns_limit_l_min     -17
_diffrn_reflns_limit_l_max     13
_diffrn_standards_number     0
_diffrn_standards_interval_count     0
_diffrn_standards_interval_time     0
_diffrn_standards_decay_%     0
_reflns_number_total     2203
_reflns_number_gt     1799
_reflns_threshold_expression     I>2\s(I)
_refine_ls_structure_factor_coef     Fsqd
_refine_ls_matrix_type     full
_refine_ls_R_factor_all     0.0611
_refine_ls_R_factor_gt     0.0471
_refine_ls_wR_factor_gt     0.1088
_refine_ls_wR_factor_ref     0.1192
_refine_ls_goodness_of_fit_ref     1.109
_refine_ls_restrained_S_all     1.109
_refine_ls_number_reflns     2203
_refine_ls_number_parameters     207
_refine_ls_number_restraints     2
_refine_ls_hydrogen_treatment     mixed
_refine_ls_weighting_scheme     calc
_refine_ls_weighting_details
         'calc w=1/[\s^2^(Fo^2^)+(0.0591P)^2^+0.0486P] where P=(Fo^2^+2Fc^2^)/3'
_atom_sites_solution_hydrogens     geom
_atom_sites_solution_primary     direct
_atom_sites_solution_secondary     difmap
_refine_ls_shift/su_max     0.001
_refine_ls_shift/su_mean     0.001
_refine_diff_density_max     0.193
_refine_diff_density_min     -0.275
_refine_ls_extinction_method     none
_refine_ls_extinction_coef     ?
loop_
    _atom_type_symbol
    _atom_type_description
    _atom_type_scat_dispersion_real
    _atom_type_scat_dispersion_imag
    _atom_type_scat_source
    'C' 'C' 0.0033 0.0000
                         'International Tables Vol C Tables 4.2.6.8 and 6.1.1.4'
    'H' 'H' 0.0000 0.0000
                         'International Tables Vol C Tables 4.2.6.8 and 6.1.1.4'
    'O' 'O' 0.0106 0.0000
                         'International Tables Vol C Tables 4.2.6.8 and 6.1.1.4'
_computing_data_collection     'SMART (Bruker, 2003)'
_computing_cell_refinement     'SAINT (Bruker, 2003)'
_computing_data_reduction     'SAINT (Bruker, 2003)'
_computing_structure_solution     'SHELXS97 (Sheldrick, 2008)'
_computing_structure_refinement     'SHELXL97 (Sheldrick, 2008)'
_computing_molecular_graphics     'X-SEED (Barbour, 2001)'
_computing_publication_material     'publCIF (Westrip, 2010)'
loop_
    _atom_site_type_symbol
    _atom_site_label
    _atom_site_fract_x
    _atom_site_fract_y
    _atom_site_fract_z
    _atom_site_U_iso_or_equiv
    _atom_site_adp_type
    _atom_site_calc_flag
    _atom_site_refinement_flags
    _atom_site_occupancy
    _atom_site_disorder_assembly
    _atom_site_disorder_group
    O O1 0.5961(3) 1.11961(17) 1.13914(18) 0.0682(7) Uani d . 1 . .
    O O2 0.39264(19) 0.32100(16) 1.04677(15) 0.0492(5) Uani d D 1 . .
    O O3 0.6378(2) 0.26561(14) 0.97416(16) 0.0462(5) Uani d D 1 . .
    C C1 0.6147(3) 0.8388(2) 1.17666(19) 0.0464(7) Uani d . 1 . .
    H H1A 0.5176 0.8385 1.1722 0.056 Uiso calc R 1 . .
    H H1B 0.6408 0.7906 1.2297 0.056 Uiso calc R 1 . .
    C C2 0.6631(3) 0.9507(2) 1.2017(2) 0.0506(7) Uani d . 1 . .
    H H2A 0.6235 0.9734 1.2643 0.061 Uiso calc R 1 . .
    H H2B 0.7598 0.9503 1.2097 0.061 Uiso calc R 1 . .
    C C3 0.6256(3) 1.0271(2) 1.1211(2) 0.0451(6) Uani d . 1 . .
    C C4 0.6340(3) 0.9862(2) 1.0191(2) 0.0420(6) Uani d . 1 . .
    H H4 0.6185 1.0328 0.9666 0.050 Uiso calc R 1 . .
    C C5 0.6628(2) 0.88515(19) 0.99789(19) 0.0356(6) Uani d . 1 . .
    C C6 0.6928(3) 0.8510(2) 0.89256(19) 0.0438(7) Uani d . 1 . .
    H H6A 0.7893 0.8480 0.8839 0.053 Uiso calc R 1 . .
    H H6B 0.6584 0.9044 0.8471 0.053 Uiso calc R 1 . .
    C C7 0.6336(3) 0.74360(19) 0.86388(19) 0.0445(7) Uani d . 1 . .
    H H7A 0.6689 0.7220 0.7995 0.053 Uiso calc R 1 . .
    H H7B 0.5370 0.7499 0.8579 0.053 Uiso calc R 1 . .
    C C8 0.6673(3) 0.65901(18) 0.94171(18) 0.0333(5) Uani d . 1 . .
    H H8 0.7651 0.6532 0.9468 0.040 Uiso calc R 1 . .
    C C9 0.6117(3) 0.69403(18) 1.04371(16) 0.0310(5) Uani d . 1 . .
    H H9 0.5153 0.7064 1.0350 0.037 Uiso calc R 1 . .
    C C10 0.6743(3) 0.80063(18) 1.07782(17) 0.0329(5) Uani d . 1 . .
    H H10 0.7701 0.7879 1.0890 0.040 Uiso calc R 1 . .
    C C11 0.6269(3) 0.60786(18) 1.12419(19) 0.0393(6) Uani d . 1 . .
    H H11A 0.7209 0.6015 1.1418 0.047 Uiso calc R 1 . .
    H H11B 0.5785 0.6298 1.1835 0.047 Uiso calc R 1 . .
    C C12 0.5748(3) 0.49914(18) 1.09091(16) 0.0342(6) Uani d . 1 . .
    H H12A 0.5940 0.4470 1.1423 0.041 Uiso calc R 1 . .
    H H12B 0.4782 0.5026 1.0826 0.041 Uiso calc R 1 . .
    C C13 0.6389(2) 0.46399(18) 0.99316(17) 0.0306(5) Uani d . 1 . .
    C C14 0.6106(3) 0.55026(19) 0.91475(17) 0.0336(5) Uani d . 1 . .
    H H14 0.5129 0.5584 0.9116 0.040 Uiso calc R 1 . .
    C C15 0.6536(4) 0.4988(2) 0.8161(2) 0.0542(8) Uani d . 1 . .
    H H15A 0.7488 0.5087 0.8044 0.065 Uiso calc R 1 . .
    H H15B 0.6040 0.5285 0.7604 0.065 Uiso calc R 1 . .
    C C16 0.6199(3) 0.3807(2) 0.8303(2) 0.0525(7) Uani d . 1 . .
    H H16A 0.6973 0.3373 0.8140 0.063 Uiso calc R 1 . .
    H H16B 0.5466 0.3605 0.7867 0.063 Uiso calc R 1 . .
    C C17 0.5796(2) 0.36350(19) 0.94063(18) 0.0343(5) Uani d . 1 . .
    C C18 0.7903(3) 0.4452(2) 1.0088(2) 0.0494(7) Uani d . 1 . .
    H H18B 0.8291 0.5060 1.0412 0.074 Uiso calc R 1 . .
    H H18C 0.8329 0.4345 0.9454 0.074 Uiso calc R 1 . .
    H H18D 0.8033 0.3835 1.0498 0.074 Uiso calc R 1 . .
    C C19 0.4282(3) 0.3522(2) 0.9490(2) 0.0419(6) Uani d . 1 . .
    H H19A 0.3857 0.4195 0.9331 0.050 Uiso calc R 1 . .
    H H19B 0.3968 0.2996 0.9016 0.050 Uiso calc R 1 . .
    H H2 0.3200(19) 0.288(2) 1.041(2) 0.065(10) Uiso d D 1 . .
    H H3 0.595(4) 0.242(3) 1.023(2) 0.098(16) Uiso d D 1 . .
loop_
    _atom_site_aniso_label
    _atom_site_aniso_U_11
    _atom_site_aniso_U_22
    _atom_site_aniso_U_33
    _atom_site_aniso_U_12
    _atom_site_aniso_U_13
    _atom_site_aniso_U_23
    O1 0.0825(17) 0.0374(11) 0.0847(16) 0.0077(11) 0.0139(13) -0.0098(11)
    O2 0.0399(11) 0.0470(11) 0.0606(13) -0.0140(9) 0.0059(9) 0.0023(9)
    O3 0.0407(11) 0.0276(9) 0.0702(15) 0.0056(8) 0.0070(10) 0.0029(9)
    C1 0.0666(19) 0.0341(14) 0.0384(14) -0.0083(13) 0.0058(13) -0.0056(11)
    C2 0.064(2) 0.0374(14) 0.0500(17) -0.0081(14) 0.0078(15) -0.0113(12)
    C3 0.0394(14) 0.0333(14) 0.0627(17) -0.0052(12) 0.0067(13) -0.0055(12)
    C4 0.0438(15) 0.0303(13) 0.0520(15) -0.0035(11) -0.0025(13) 0.0058(11)
    C5 0.0342(13) 0.0307(12) 0.0418(14) -0.0074(10) 0.0000(11) 0.0038(10)
    C6 0.0580(17) 0.0341(14) 0.0395(14) -0.0086(13) 0.0047(12) 0.0086(11)
    C7 0.0672(19) 0.0362(14) 0.0300(13) -0.0089(14) -0.0019(13) 0.0038(10)
    C8 0.0377(12) 0.0302(12) 0.0319(12) -0.0034(10) 0.0021(10) 0.0003(9)
    C9 0.0335(12) 0.0270(11) 0.0326(12) -0.0035(10) 0.0008(10) 0.0013(9)
    C10 0.0375(13) 0.0287(12) 0.0325(13) -0.0033(10) -0.0022(10) -0.0002(9)
    C11 0.0582(17) 0.0310(12) 0.0288(12) -0.0027(12) -0.0022(12) 0.0035(9)
    C12 0.0461(15) 0.0276(12) 0.0291(12) -0.0033(11) 0.0013(10) 0.0052(9)
    C13 0.0276(12) 0.0288(11) 0.0354(13) -0.0004(10) 0.0002(10) -0.0006(9)
    C14 0.0392(13) 0.0312(12) 0.0305(12) -0.0036(11) 0.0015(10) -0.0007(9)
    C15 0.085(2) 0.0407(15) 0.0373(15) -0.0107(16) 0.0157(15) -0.0060(12)
    C16 0.071(2) 0.0397(15) 0.0470(16) -0.0072(15) 0.0116(15) -0.0112(13)
    C17 0.0348(12) 0.0263(12) 0.0417(13) 0.0010(10) 0.0006(11) -0.0003(10)
    C18 0.0350(15) 0.0390(15) 0.074(2) 0.0006(12) -0.0044(14) -0.0035(14)
    C19 0.0380(13) 0.0345(14) 0.0532(15) -0.0042(11) -0.0071(12) 0.0012(12)
loop_
    _geom_bond_atom_site_label_1
    _geom_bond_atom_site_label_2
    _geom_bond_site_symmetry_2
    _geom_bond_distance
    _geom_bond_publ_flag
    O1 C3 . 1.225(3) ?
    O2 C19 . 1.413(3) ?
    O2 H2 . 0.84(3) ?
    O3 C17 . 1.434(3) ?
    O3 H3 . 0.84(3) ?
    C1 C2 . 1.526(4) ?
    C1 C10 . 1.529(3) ?
    C1 H1A . 0.9700 ?
    C1 H1B . 0.9700 ?
    C2 C3 . 1.493(4) ?
    C2 H2A . 0.9700 ?
    C2 H2B . 0.9700 ?
    C3 C4 . 1.463(4) ?
    C4 C5 . 1.334(4) ?
    C4 H4 . 0.9300 ?
    C5 C6 . 1.505(4) ?
    C5 C10 . 1.514(3) ?
    C6 C7 . 1.524(3) ?
    C6 H6A . 0.9700 ?
    C6 H6B . 0.9700 ?
    C7 C8 . 1.527(3) ?
    C7 H7A . 0.9700 ?
    C7 H7B . 0.9700 ?
    C8 C14 . 1.524(3) ?
    C8 C9 . 1.539(3) ?
    C8 H8 . 0.9800 ?
    C9 C11 . 1.537(3) ?
    C9 C10 . 1.549(3) ?
    C9 H9 . 0.9800 ?
    C10 H10 . 0.9800 ?
    C11 C12 . 1.530(3) ?
    C11 H11A . 0.9700 ?
    C11 H11B . 0.9700 ?
    C12 C13 . 1.523(3) ?
    C12 H12A . 0.9700 ?
    C12 H12B . 0.9700 ?
    C13 C14 . 1.537(3) ?
    C13 C18 . 1.543(3) ?
    C13 C17 . 1.563(3) ?
    C14 C15 . 1.533(3) ?
    C14 H14 . 0.9800 ?
    C15 C16 . 1.536(4) ?
    C15 H15A . 0.9700 ?
    C15 H15B . 0.9700 ?
    C16 C17 . 1.546(4) ?
    C16 H16A . 0.9700 ?
    C16 H16B . 0.9700 ?
    C17 C19 . 1.520(3) ?
    C18 H18B . 0.9600 ?
    C18 H18C . 0.9600 ?
    C18 H18D . 0.9600 ?
    C19 H19A . 0.9700 ?
    C19 H19B . 0.9700 ?
loop_
    _geom_angle_atom_site_label_1
    _geom_angle_atom_site_label_2
    _geom_angle_atom_site_label_3
    _geom_angle_site_symmetry_1
    _geom_angle_site_symmetry_3
    _geom_angle
    _geom_angle_publ_flag
    C19 O2 H2 . . 106(2) ?
    C17 O3 H3 . . 110(3) ?
    C2 C1 C10 . . 111.0(2) ?
    C2 C1 H1A . . 109.4 ?
    C10 C1 H1A . . 109.4 ?
    C2 C1 H1B . . 109.4 ?
    C10 C1 H1B . . 109.4 ?
    H1A C1 H1B . . 108.0 ?
    C3 C2 C1 . . 110.9(2) ?
    C3 C2 H2A . . 109.5 ?
    C1 C2 H2A . . 109.5 ?
    C3 C2 H2B . . 109.5 ?
    C1 C2 H2B . . 109.5 ?
    H2A C2 H2B . . 108.1 ?
    O1 C3 C4 . . 122.2(3) ?
    O1 C3 C2 . . 122.0(3) ?
    C4 C3 C2 . . 115.7(2) ?
    C5 C4 C3 . . 123.2(3) ?
    C5 C4 H4 . . 118.4 ?
    C3 C4 H4 . . 118.4 ?
    C4 C5 C6 . . 121.0(2) ?
    C4 C5 C10 . . 122.3(2) ?
    C6 C5 C10 . . 116.6(2) ?
    C5 C6 C7 . . 114.4(2) ?
    C5 C6 H6A . . 108.7 ?
    C7 C6 H6A . . 108.7 ?
    C5 C6 H6B . . 108.7 ?
    C7 C6 H6B . . 108.7 ?
    H6A C6 H6B . . 107.6 ?
    C6 C7 C8 . . 111.2(2) ?
    C6 C7 H7A . . 109.4 ?
    C8 C7 H7A . . 109.4 ?
    C6 C7 H7B . . 109.4 ?
    C8 C7 H7B . . 109.4 ?
    H7A C7 H7B . . 108.0 ?
    C14 C8 C7 . . 112.5(2) ?
    C14 C8 C9 . . 109.51(19) ?
    C7 C8 C9 . . 109.1(2) ?
    C14 C8 H8 . . 108.5 ?
    C7 C8 H8 . . 108.5 ?
    C9 C8 H8 . . 108.5 ?
    C11 C9 C8 . . 112.66(19) ?
    C11 C9 C10 . . 111.39(19) ?
    C8 C9 C10 . . 111.39(19) ?
    C11 C9 H9 . . 107.0 ?
    C8 C9 H9 . . 107.0 ?
    C10 C9 H9 . . 107.0 ?
    C5 C10 C1 . . 111.2(2) ?
    C5 C10 C9 . . 111.69(19) ?
    C1 C10 C9 . . 111.8(2) ?
    C5 C10 H10 . . 107.3 ?
    C1 C10 H10 . . 107.3 ?
    C9 C10 H10 . . 107.3 ?
    C12 C11 C9 . . 113.1(2) ?
    C12 C11 H11A . . 108.9 ?
    C9 C11 H11A . . 108.9 ?
    C12 C11 H11B . . 108.9 ?
    C9 C11 H11B . . 108.9 ?
    H11A C11 H11B . . 107.8 ?
    C13 C12 C11 . . 111.6(2) ?
    C13 C12 H12A . . 109.3 ?
    C11 C12 H12A . . 109.3 ?
    C13 C12 H12B . . 109.3 ?
    C11 C12 H12B . . 109.3 ?
    H12A C12 H12B . . 108.0 ?
    C12 C13 C14 . . 107.80(19) ?
    C12 C13 C18 . . 109.8(2) ?
    C14 C13 C18 . . 112.4(2) ?
    C12 C13 C17 . . 117.6(2) ?
    C14 C13 C17 . . 101.23(18) ?
    C18 C13 C17 . . 107.9(2) ?
    C8 C14 C15 . . 118.7(2) ?
    C8 C14 C13 . . 113.9(2) ?
    C15 C14 C13 . . 103.9(2) ?
    C8 C14 H14 . . 106.5 ?
    C15 C14 H14 . . 106.5 ?
    C13 C14 H14 . . 106.5 ?
    C14 C15 C16 . . 103.9(2) ?
    C14 C15 H15A . . 111.0 ?
    C16 C15 H15A . . 111.0 ?
    C14 C15 H15B . . 111.0 ?
    C16 C15 H15B . . 111.0 ?
    H15A C15 H15B . . 109.0 ?
    C15 C16 C17 . . 108.1(2) ?
    C15 C16 H16A . . 110.1 ?
    C17 C16 H16A . . 110.1 ?
    C15 C16 H16B . . 110.1 ?
    C17 C16 H16B . . 110.1 ?
    H16A C16 H16B . . 108.4 ?
    O3 C17 C19 . . 107.4(2) ?
    O3 C17 C16 . . 108.3(2) ?
    C19 C17 C16 . . 110.0(2) ?
    O3 C17 C13 . . 113.66(19) ?
    C19 C17 C13 . . 114.7(2) ?
    C16 C17 C13 . . 102.65(19) ?
    C13 C18 H18B . . 109.5 ?
    C13 C18 H18C . . 109.5 ?
    H18B C18 H18C . . 109.5 ?
    C13 C18 H18D . . 109.5 ?
    H18B C18 H18D . . 109.5 ?
    H18C C18 H18D . . 109.5 ?
    O2 C19 C17 . . 110.1(2) ?
    O2 C19 H19A . . 109.6 ?
    C17 C19 H19A . . 109.6 ?
    O2 C19 H19B . . 109.6 ?
    C17 C19 H19B . . 109.6 ?
    H19A C19 H19B . . 108.2 ?
loop_
    _geom_torsion_atom_site_label_1
    _geom_torsion_atom_site_label_2
    _geom_torsion_atom_site_label_3
    _geom_torsion_atom_site_label_4
    _geom_torsion_site_symmetry_1
    _geom_torsion_site_symmetry_2
    _geom_torsion_site_symmetry_3
    _geom_torsion_site_symmetry_4
    _geom_torsion
    _geom_torsion_publ_flag
    C10 C1 C2 C3 . . . . 58.7(3) ?
    C1 C2 C3 O1 . . . . 145.9(3) ?
    C1 C2 C3 C4 . . . . -37.6(4) ?
    O1 C3 C4 C5 . . . . -178.4(3) ?
    C2 C3 C4 C5 . . . . 5.1(4) ?
    C3 C4 C5 C6 . . . . -169.7(3) ?
    C3 C4 C5 C10 . . . . 7.0(4) ?
    C4 C5 C6 C7 . . . . -140.6(3) ?
    C10 C5 C6 C7 . . . . 42.5(3) ?
    C5 C6 C7 C8 . . . . -50.0(3) ?
    C6 C7 C8 C14 . . . . -179.5(2) ?
    C6 C7 C8 C9 . . . . 58.8(3) ?
    C14 C8 C9 C11 . . . . 50.0(3) ?
    C7 C8 C9 C11 . . . . 173.5(2) ?
    C14 C8 C9 C10 . . . . 175.97(19) ?
    C7 C8 C9 C10 . . . . -60.5(3) ?
    C4 C5 C10 C1 . . . . 14.6(4) ?
    C6 C5 C10 C1 . . . . -168.6(2) ?
    C4 C5 C10 C9 . . . . 140.3(2) ?
    C6 C5 C10 C9 . . . . -42.9(3) ?
    C2 C1 C10 C5 . . . . -46.5(3) ?
    C2 C1 C10 C9 . . . . -172.2(2) ?
    C11 C9 C10 C5 . . . . 178.6(2) ?
    C8 C9 C10 C5 . . . . 51.9(3) ?
    C11 C9 C10 C1 . . . . -56.0(3) ?
    C8 C9 C10 C1 . . . . 177.2(2) ?
    C8 C9 C11 C12 . . . . -50.1(3) ?
    C10 C9 C11 C12 . . . . -176.1(2) ?
    C9 C11 C12 C13 . . . . 54.1(3) ?
    C11 C12 C13 C14 . . . . -56.9(3) ?
    C11 C12 C13 C18 . . . . 65.7(3) ?
    C11 C12 C13 C17 . . . . -170.4(2) ?
    C7 C8 C14 C15 . . . . 59.1(3) ?
    C9 C8 C14 C15 . . . . -179.4(2) ?
    C7 C8 C14 C13 . . . . -178.2(2) ?
    C9 C8 C14 C13 . . . . -56.7(3) ?
    C12 C13 C14 C8 . . . . 60.2(3) ?
    C18 C13 C14 C8 . . . . -60.9(3) ?
    C17 C13 C14 C8 . . . . -175.7(2) ?
    C12 C13 C14 C15 . . . . -169.2(2) ?
    C18 C13 C14 C15 . . . . 69.7(3) ?
    C17 C13 C14 C15 . . . . -45.2(2) ?
    C8 C14 C15 C16 . . . . 161.0(2) ?
    C13 C14 C15 C16 . . . . 33.4(3) ?
    C14 C15 C16 C17 . . . . -8.6(3) ?
    C15 C16 C17 O3 . . . . -139.3(3) ?
    C15 C16 C17 C19 . . . . 103.6(3) ?
    C15 C16 C17 C13 . . . . -18.8(3) ?
    C12 C13 C17 O3 . . . . -87.4(3) ?
    C14 C13 C17 O3 . . . . 155.4(2) ?
    C18 C13 C17 O3 . . . . 37.3(3) ?
    C12 C13 C17 C19 . . . . 36.6(3) ?
    C14 C13 C17 C19 . . . . -80.5(2) ?
    C18 C13 C17 C19 . . . . 161.3(2) ?
    C12 C13 C17 C16 . . . . 155.8(2) ?
    C14 C13 C17 C16 . . . . 38.7(2) ?
    C18 C13 C17 C16 . . . . -79.5(3) ?
    O3 C17 C19 O2 . . . . 53.7(3) ?
    C16 C17 C19 O2 . . . . 171.4(2) ?
    C13 C17 C19 O2 . . . . -73.6(3) ?
loop_
    _geom_hbond_atom_site_label_D
    _geom_hbond_atom_site_label_H
    _geom_hbond_atom_site_label_A
    _geom_hbond_site_symmetry_A
    _geom_hbond_distance_DH
    _geom_hbond_distance_HA
    _geom_hbond_distance_DA
    _geom_hbond_angle_DHA
    _geom_hbond_publ_flag
    O2 H2 O3 3_457 0.84(3) 1.95(3) 2.779(3) 171(3) yes
    O3 H3 O1 1_545 0.84(3) 2.18(3) 2.904(3) 144(4) yes
