# Supplementary material for: 17β-Hy­droxy-17α-(hy­droxy­meth­yl)estr-4-en-3-one
Source: Acta Crystallogr Sect E Struct Rep Online. 2010 Oct 23;66(Pt 11):o2894. doi: 10.1107/S160053681004033X (PMC3009298; doi:10.1107/S160053681004033X)
Supplement: Supplementary file 2 [file e-66-o2894-Isup2.hkl]

# 
# h,k,l, Fc-squared, Fo-squared, sigma(Fo-squared) and status flag 
# 
data_I
_shelx_title '  P212121  1656 Friedel pairs' 
_shelx_refln_list_code          4 
_shelx_F_calc_maximum      218.05 
_exptl_crystal_F_000       664.00 
_reflns_d_resolution_high  0.7698 
 
loop_ 
 _symmetry_equiv_pos_as_xyz 
 'x, y, z' 
 '-x+1/2, -y, z+1/2' 
 'x+1/2, -y+1/2, -z' 
 '-x, y+1/2, -z+1/2' 
 
_cell_length_a     9.9696 
_cell_length_b    12.5858 
_cell_length_c    13.3968 
_cell_angle_alpha  90.000 
_cell_angle_beta   90.000 
_cell_angle_gamma  90.000 
 
_shelx_F_squared_multiplier     1.000 
 
loop_ 
 _refln_index_h 
 _refln_index_k 
 _refln_index_l 
 _refln_F_squared_calc 
 _refln_F_squared_meas 
 _refln_F_squared_sigma 
 _refln_observed_status 
   2   0   0     1442.90     1479.92     31.92 o 
   4   0   0    36208.00    35496.81    293.42 o 
   6   0   0       14.54       39.43      6.67 o 
   8   0   0      402.35      415.91     26.51 o 
  10   0   0        5.32        8.42      5.12 o 
  12   0   0        5.02        9.77      5.21 o 
   1   1   0      301.55      268.11      6.07 o 
   2   1   0    10514.51    10144.93    139.61 o 
   3   1   0        0.36        1.16      1.40 o 
   4   1   0      941.91     1015.01     20.21 o 
   5   1   0      125.44      103.61      7.01 o 
   6   1   0        8.03       10.45      4.26 o 
   7   1   0       17.04       23.91      3.50 o 
   8   1   0        1.05        4.71      2.04 o 
   9   1   0        4.31        2.27      1.94 o 
  10   1   0       14.51       12.23      3.20 o 
  11   1   0        2.28       14.98      4.79 o 
  12   1   0       52.10       40.03      7.47 o 
   0   2   0     1043.04      992.65     13.28 o 
   1   2   0     2514.82     2469.26     39.56 o 
   2   2   0       57.46       56.27      3.49 o 
   3   2   0      710.48      694.40     13.47 o 
   4   2   0        8.02       16.37      2.94 o 
   5   2   0       30.66       43.12      4.80 o 
   6   2   0        0.54       -1.45      1.52 o 
   7   2   0        0.22       -2.70      1.80 o 
   8   2   0        7.80        8.96      2.49 o 
   9   2   0      112.64       95.91      7.65 o 
  10   2   0       11.94        9.47      3.50 o 
  11   2   0       12.33       13.40      8.08 o 
  12   2   0       13.70       19.33      5.55 o 
   1   3   0     2064.55     2034.39     21.35 o 
   2   3   0       48.98       48.09      3.72 o 
   3   3   0      283.01      288.46      9.05 o 
   4   3   0     1265.22     1388.57     24.71 o 
   5   3   0      129.07      123.07      7.84 o 
   6   3   0       49.68       62.68      6.45 o 
   7   3   0        0.36        3.70      2.41 o 
   8   3   0       51.62       57.12      6.92 o 
   9   3   0      188.32      191.31     12.97 o 
  10   3   0        0.58        1.92      2.57 o 
  11   3   0        0.05        2.49      3.26 o 
  12   3   0        7.08        5.72      5.91 o 
   0   4   0        0.44       -3.25      3.21 o 
   1   4   0     1927.82     1920.22     22.15 o 
   2   4   0       97.91       83.65      4.91 o 
   3   4   0      193.65      179.50      7.34 o 
   4   4   0      177.70      176.34      8.16 o 
   5   4   0      140.57      131.64      9.84 o 
   6   4   0      318.27      301.83     12.10 o 
   7   4   0      232.40      226.19     11.11 o 
   8   4   0      297.40      283.81     13.24 o 
   9   4   0      132.38      131.01     11.04 o 
  10   4   0       70.65       75.95      8.49 o 
  11   4   0        9.43        8.97      3.34 o 
  12   4   0       61.61       56.56      9.78 o 
   1   5   0        5.75        4.37      1.94 o 
   2   5   0      483.40      507.77     11.96 o 
   3   5   0        2.23        1.81      1.69 o 
   4   5   0       62.70       81.79      6.72 o 
   5   5   0        1.40        2.87      2.07 o 
   6   5   0      150.85      150.20     10.11 o 
   7   5   0       63.09       54.95      6.79 o 
   8   5   0       98.55       93.42      9.32 o 
   9   5   0        0.68        0.35      2.59 o 
  10   5   0        0.01        2.93      4.91 o 
  11   5   0       48.74       56.46      8.69 o 
  12   5   0        3.43       10.98      7.47 o 
   0   6   0     2831.89     2871.83     55.15 o 
   1   6   0       18.76       20.43      3.36 o 
   2   6   0       46.71       41.67      4.53 o 
   3   6   0      188.45      202.62      8.60 o 
   4   6   0      237.93      245.11     10.24 o 
   5   6   0        1.92        2.47      2.25 o 
   6   6   0       67.12       64.70      7.38 o 
   7   6   0      219.49      209.54     12.05 o 
   8   6   0       30.86       31.98      7.87 o 
   9   6   0       65.54       70.46     11.05 o 
  10   6   0        7.67        9.91      3.71 o 
  11   6   0        7.88        7.31      3.91 o 
  12   6   0        8.74        3.20      4.47 o 
   1   7   0      141.45      135.18      8.57 o 
   2   7   0     1798.37     1786.39     26.88 o 
   3   7   0       96.47       88.36      6.99 o 
   4   7   0       77.91       91.34      7.63 o 
   5   7   0       50.93       51.01      6.33 o 
   6   7   0       40.28       38.58      7.47 o 
   7   7   0      127.86      125.23     13.22 o 
   8   7   0      148.49      160.42     12.43 o 
   9   7   0       32.25       37.04      6.18 o 
  10   7   0        0.09        7.54      3.20 o 
  11   7   0       91.59       98.50     10.98 o 
   0   8   0     1087.63     1102.02     36.00 o 
   1   8   0      294.14      294.58     11.88 o 
   2   8   0      122.77      126.80      8.29 o 
   3   8   0        2.34        0.09      2.68 o 
   4   8   0      387.91      417.44     16.81 o 
   5   8   0      127.36      108.47      9.91 o 
   6   8   0        4.77        2.93      3.14 o 
   7   8   0       31.82       30.56      5.64 o 
   8   8   0        0.00        1.62      3.12 o 
   9   8   0       10.27        2.09      7.34 o 
  10   8   0       72.90       67.02      8.98 o 
  11   8   0        1.34       -4.67      3.12 o 
   1   9   0       77.60       80.24      8.92 o 
   2   9   0      524.95      519.08     16.11 o 
   3   9   0      255.17      241.90     11.09 o 
   4   9   0       38.10       46.09      6.36 o 
   5   9   0        5.03       10.33      4.03 o 
   6   9   0      203.03      194.08     14.33 o 
   7   9   0       42.86       36.78      6.21 o 
   8   9   0       12.73        4.79      3.65 o 
   9   9   0        1.99        7.18      3.36 o 
  10   9   0       18.44       21.32      5.04 o 
   0  10   0      161.00      145.90     16.76 o 
   1  10   0        7.39       13.69      5.23 o 
   2  10   0       35.31       30.13      5.20 o 
   3  10   0      109.02      104.16     11.97 o 
   4  10   0        0.05        7.47      2.89 o 
   5  10   0       49.78       65.87      8.13 o 
   6  10   0        0.28        2.22      2.84 o 
   7  10   0       23.89       24.18      5.67 o 
   8  10   0        2.35        0.12      3.08 o 
   9  10   0       55.96       65.88      8.90 o 
  10  10   0        0.96       -1.95      8.51 o 
   1  11   0       42.71       48.08      8.15 o 
   2  11   0      164.92      153.86     13.03 o 
   3  11   0       31.44       33.98      9.45 o 
   4  11   0       15.17       24.81      7.36 o 
   5  11   0       44.65       45.47      7.12 o 
   6  11   0        0.08        0.35      2.85 o 
   7  11   0       38.83       54.82      8.08 o 
   8  11   0       29.69       38.12      6.62 o 
   9  11   0       24.44       19.31      6.75 o 
   0  12   0       61.62       49.81     12.11 o 
   1  12   0       59.97       61.09      9.46 o 
   2  12   0        4.11       10.77      7.06 o 
   3  12   0        4.84        4.52      3.85 o 
   4  12   0       15.50       13.80      4.07 o 
   5  12   0       71.33       72.75     10.78 o 
   6  12   0        0.00        2.35      3.04 o 
   7  12   0       10.19        8.94      4.12 o 
   8  12   0        0.02       -1.12      3.12 o 
   1  13   0       36.00       42.18      8.01 o 
   2  13   0       12.25       11.79     10.16 o 
   3  13   0        0.06        2.09      4.05 o 
   4  13   0       44.97       53.01      8.98 o 
   5  13   0       26.63       24.75      6.80 o 
   6  13   0       53.99       52.35      8.03 o 
   7  13   0       79.95       80.29     10.27 o 
   0  14   0       26.74       28.70     10.73 o 
   1  14   0       34.02       34.46      7.37 o 
   2  14   0        3.13       10.26      3.85 o 
   3  14   0        0.00        9.27      3.88 o 
   4  14   0      148.39      144.91     15.87 o 
   5  14   0       72.59      120.84     14.91 o 
   6  14   0       16.84       17.41      5.17 o 
   1  15   0        3.44        2.05      3.58 o 
   2  15   0        9.84       14.09      5.73 o 
   3  15   0       30.35       26.83     17.33 o 
   4  15   0        8.12       14.43      4.98 o 
   5  15   0       69.52      109.69     14.76 o 
   0  16   0       44.82       82.85     17.20 o 
   1  16   0       11.51       12.54      4.72 o 
   2  16   0        5.51        2.42      4.43 o 
   1   0   1      471.05      473.81      4.75 o 
   2   0   1    47547.15    42138.44    759.01 o 
   3   0   1        0.30       -1.18      0.92 o 
   4   0   1      488.00      544.73     10.32 o 
   5   0   1      389.24      380.49     11.23 o 
   6   0   1     2867.94     3203.92     34.93 o 
   7   0   1        0.64        3.53      1.77 o 
   8   0   1      432.66      448.10     15.84 o 
   9   0   1       19.31       21.03      3.47 o 
  10   0   1        4.66        5.96      2.83 o 
  11   0   1        0.66        2.47      3.67 o 
  12   0   1        6.97       11.69      7.69 o 
   0   1   1       52.13       48.48      1.92 o 
   1   1   1     2688.62     2649.63     12.87 o 
   2   1   1     7893.59     8152.20     35.04 o 
   3   1   1      634.05      653.26      7.32 o 
   4   1   1      367.25      347.41      6.67 o 
   5   1   1     1448.24     1599.86     16.32 o 
   6   1   1     1365.14     1514.65     17.06 o 
   7   1   1       38.61       36.71      3.13 o 
   8   1   1       26.24       27.52      2.77 o 
   9   1   1        6.76       11.12      2.29 o 
  10   1   1       12.60       14.11      2.81 o 
  11   1   1        5.88        4.64      2.63 o 
  12   1   1        7.60        5.50      2.86 o 
   0   2   1     1470.76     1496.38     12.89 o 
   1   2   1      535.19      517.77      4.51 o 
   2   2   1      647.02      647.15      5.70 o 
   3   2   1     2424.62     2529.49     15.74 o 
   4   2   1     1081.30     1143.74     11.80 o 
   5   2   1       78.55       82.16      4.56 o 
   6   2   1      440.12      456.18     10.09 o 
   7   2   1      505.13      523.79     10.38 o 
   8   2   1       16.66       18.69      2.52 o 
   9   2   1        9.87       10.57      2.08 o 
  10   2   1        8.42        5.50      2.54 o 
  11   2   1       30.95       23.76      3.69 o 
  12   2   1        9.34        8.80      4.81 o 
   0   3   1      191.90      200.67      4.72 o 
   1   3   1     1691.31     1659.99     12.16 o 
   2   3   1       86.97       88.90      2.02 o 
   3   3   1      362.87      349.75      6.19 o 
   4   3   1      437.19      453.69      7.53 o 
   5   3   1      740.31      779.26      9.99 o 
   6   3   1      207.08      186.21      5.16 o 
   7   3   1        8.94        8.10      2.01 o 
   8   3   1       64.77       72.67      5.52 o 
   9   3   1      104.06      105.12      6.96 o 
  10   3   1       38.37       47.30      4.70 o 
  11   3   1        7.08        3.50      2.24 o 
  12   3   1        3.21        3.14      3.03 o 
   0   4   1       26.15       20.19      2.29 o 
   1   4   1      719.27      734.61      8.36 o 
   2   4   1      721.15      731.71      7.91 o 
   3   4   1      186.48      189.60      3.80 o 
   4   4   1      176.42      163.41      5.50 o 
   5   4   1       97.63       94.12      5.24 o 
   6   4   1      432.55      437.43     10.43 o 
   7   4   1       73.68       80.40      5.56 o 
   8   4   1       37.77       34.88      3.99 o 
   9   4   1       25.87       20.92      3.32 o 
  10   4   1       94.29       95.52      7.01 o 
  11   4   1        7.60        7.48      4.59 o 
  12   4   1       27.81       16.73      9.21 o 
   0   5   1      320.89      306.42      7.33 o 
   1   5   1      874.83      910.78      9.90 o 
   2   5   1     2315.94     2453.93     17.56 o 
   3   5   1      830.85      853.78      9.81 o 
   4   5   1      504.73      509.87     10.07 o 
   5   5   1       93.45       88.38      5.40 o 
   6   5   1      810.73      776.45     14.59 o 
   7   5   1      238.39      226.64      8.42 o 
   8   5   1       89.27       85.75      7.01 o 
   9   5   1       16.42       18.88      3.55 o 
  10   5   1       25.47       30.64      4.25 o 
  11   5   1       32.86       43.52      8.42 o 
  12   5   1       16.07       31.53      4.58 o 
   0   6   1     3471.58     3900.75     34.18 o 
   1   6   1      275.08      282.91      7.10 o 
   2   6   1        7.49       11.23      1.94 o 
   3   6   1      191.63      211.20      4.78 o 
   4   6   1      536.23      529.62     10.67 o 
   5   6   1      252.51      219.58      8.87 o 
   6   6   1      113.93      117.39      6.72 o 
   7   6   1      108.19      105.52      6.86 o 
   8   6   1        2.74        2.24      1.99 o 
   9   6   1       73.30       67.92      6.00 o 
  10   6   1       17.75       13.80      3.12 o 
  11   6   1       19.80       15.50      3.07 o 
  12   6   1        4.34        6.17      2.78 o 
   0   7   1       14.83       26.90      3.92 o 
   1   7   1       42.76       43.71      3.80 o 
   2   7   1       89.71       91.41      4.73 o 
   3   7   1      140.37      162.84      4.65 o 
   4   7   1       22.26       25.77      3.18 o 
   5   7   1       63.09       62.43      4.95 o 
   6   7   1       93.69      101.40      6.53 o 
   7   7   1      287.84      302.15     10.07 o 
   8   7   1        2.66        5.01      2.13 o 
   9   7   1      105.01       93.11      7.12 o 
  10   7   1       20.95       16.89      3.38 o 
  11   7   1       24.70       28.06      3.95 o 
   0   8   1      139.76      141.60      7.60 o 
   1   8   1       64.93       58.85      4.60 o 
   2   8   1     1472.09     1446.44     21.94 o 
   3   8   1      278.14      257.30      7.66 o 
   4   8   1      123.97      115.15      6.29 o 
   5   8   1       37.99       43.82      4.27 o 
   6   8   1       47.58       40.73      4.50 o 
   7   8   1       54.78       53.91      5.25 o 
   8   8   1       48.03       46.53      5.08 o 
   9   8   1        8.24        6.93      2.69 o 
  10   8   1        1.07        5.75      2.81 o 
  11   8   1       10.57       10.97      2.96 o 
   0   9   1      405.39      378.25     16.06 o 
   1   9   1      144.31      137.91      6.83 o 
   2   9   1       52.07       64.96      5.34 o 
   3   9   1       23.62       26.14      3.31 o 
   4   9   1      162.77      147.92      7.16 o 
   5   9   1       60.13       55.81      5.11 o 
   6   9   1       30.49       32.96      4.14 o 
   7   9   1       38.27       36.10      4.42 o 
   8   9   1        6.58        1.72      2.32 o 
   9   9   1        9.41        2.88      2.41 o 
  10   9   1        2.70       -0.03      2.41 o 
   0  10   1      412.73      357.77     16.62 o 
   1  10   1      366.64      350.22     10.35 o 
   2  10   1       14.78       13.17      3.64 o 
   3  10   1      106.04      100.65      7.34 o 
   4  10   1      168.37      147.96      7.65 o 
   5  10   1      172.82      155.20      8.31 o 
   6  10   1       45.22       47.54      4.95 o 
   7  10   1       15.49       13.63      2.98 o 
   8  10   1       16.00       13.97      3.23 o 
   9  10   1       13.98       11.08      3.58 o 
  10  10   1        6.19        5.80      2.74 o 
   0  11   1       14.07       12.89      5.83 o 
   1  11   1       43.75       41.13      5.61 o 
   2  11   1       85.23       74.86      6.28 o 
   3  11   1        9.47        7.18      2.45 o 
   4  11   1       13.54       11.34      2.61 o 
   5  11   1       33.20       34.57      4.45 o 
   6  11   1       21.39       20.66      3.61 o 
   7  11   1       58.63       67.60      7.54 o 
   8  11   1        2.77        1.72      2.33 o 
   9  11   1       11.28       14.59      3.19 o 
   0  12   1       64.01       66.63      9.61 o 
   1  12   1       44.14       42.66      5.69 o 
   2  12   1       83.20       82.83      8.11 o 
   3  12   1       75.33       68.70      6.24 o 
   4  12   1       59.55       53.74      5.79 o 
   5  12   1       20.66       18.82      3.70 o 
   6  12   1       38.83       36.34      4.64 o 
   7  12   1       63.34       65.78      6.45 o 
   8  12   1       24.13       24.75      3.97 o 
   0  13   1       17.75       15.94      5.39 o 
   1  13   1       31.92       26.93      5.43 o 
   2  13   1        8.60        7.95      3.26 o 
   3  13   1       17.38       16.42      4.45 o 
   4  13   1        7.80        8.62      2.79 o 
   5  13   1       29.47       31.39      4.81 o 
   6  13   1       10.88        8.06      2.75 o 
   7  13   1        7.07        1.39      3.25 o 
   0  14   1        3.78        4.32      4.08 o 
   1  14   1       15.83       20.09      4.05 o 
   2  14   1       40.33       44.86      6.09 o 
   3  14   1       82.34       91.16      8.64 o 
   4  14   1       19.32       28.58      5.31 o 
   5  14   1        0.80        1.09      3.64 o 
   6  14   1       63.58       66.34      6.95 o 
   0  15   1        0.09        5.10      3.54 o 
   1  15   1       10.82       19.58      3.82 o 
   2  15   1       17.11       26.36      4.90 o 
   3  15   1       89.85       93.18      8.46 o 
   4  15   1       11.05        9.97      3.28 o 
   5  15   1       43.12       42.50      6.20 o 
   0  16   1       10.83       17.34     17.65 o 
   1  16   1        2.10        7.88      2.81 o 
   2  16   1        8.33       10.11      4.78 o 
   0   0   2    31598.72    28713.58    259.90 o 
   1   0   2        1.49        1.73      0.92 o 
   2   0   2      131.69      142.17      3.26 o 
   3   0   2      982.57      988.65     12.02 o 
   4   0   2     3022.84     3464.42     30.39 o 
   5   0   2      176.90      170.21      6.04 o 
   6   0   2        1.48        3.57      1.84 o 
   7   0   2       66.83       63.96      5.37 o 
   8   0   2       10.83       15.68      2.82 o 
   9   0   2        4.64        6.93      2.78 o 
  10   0   2        0.11        0.81      2.48 o 
  11   0   2        2.31        1.36      3.54 o 
  12   0   2        0.31        0.25     10.62 o 
   0   1   2     6664.62     6899.10     43.32 o 
   1   1   2      616.56      610.01      4.64 o 
   2   1   2     1034.24     1047.26      8.66 o 
   3   1   2       59.44       49.55      1.77 o 
   4   1   2     1550.67     1700.63     14.72 o 
   5   1   2       39.07       46.44      2.51 o 
   6   1   2       35.96       30.94      2.67 o 
   7   1   2        0.26        3.43      1.22 o 
   8   1   2      108.93      102.06      5.15 o 
   9   1   2        9.62        5.99      2.12 o 
  10   1   2       20.43       17.35      3.21 o 
  11   1   2        5.44        2.63      2.24 o 
  12   1   2       34.14       27.24      4.67 o 
   0   2   2      766.23      756.54      7.91 o 
   1   2   2     1206.86     1224.22      7.97 o 
   2   2   2     2008.44     2028.78     12.17 o 
   3   2   2      415.47      410.61      5.23 o 
   4   2   2      353.77      355.36      5.37 o 
   5   2   2      264.92      251.92      4.53 o 
   6   2   2      108.84      110.88      3.93 o 
   7   2   2       22.96       29.11      2.40 o 
   8   2   2      135.93      142.34      7.01 o 
   9   2   2       55.15       48.60      4.58 o 
  10   2   2       34.98       37.71      4.34 o 
  11   2   2        3.33        3.85      2.20 o 
  12   2   2       23.38       30.30      6.41 o 
   0   3   2      217.27      238.44      6.18 o 
   1   3   2      215.75      211.16      3.31 o 
   2   3   2     1532.02     1563.03     14.30 o 
   3   3   2        7.72        7.32      0.87 o 
   4   3   2      220.57      214.09      5.32 o 
   5   3   2       41.72       42.66      2.20 o 
   6   3   2      127.98      132.29      4.62 o 
   7   3   2       21.57       22.18      2.09 o 
   8   3   2      208.89      204.02      7.94 o 
   9   3   2       37.32       46.69      4.50 o 
  10   3   2       21.38       18.69      3.58 o 
  11   3   2       10.44        1.05      2.67 o 
  12   3   2       71.64       82.15      8.75 o 
   0   4   2      181.01      176.45      5.20 o 
   1   4   2      185.75      164.64      3.57 o 
   2   4   2       70.44       76.04      2.42 o 
   3   4   2      458.73      446.56      5.54 o 
   4   4   2      368.04      385.36      5.31 o 
   5   4   2       48.82       56.22      2.73 o 
   6   4   2        8.44        9.88      1.50 o 
   7   4   2      223.49      226.68      8.09 o 
   8   4   2      329.06      321.29     10.02 o 
   9   4   2       48.69       47.23      5.32 o 
  10   4   2        8.33        9.14      2.92 o 
  11   4   2       17.13       17.17      3.24 o 
  12   4   2       81.37      101.81      8.43 o 
   0   5   2       38.70       49.69      3.56 o 
   1   5   2      758.81      805.42      8.78 o 
   2   5   2     3058.04     3386.22     21.23 o 
   3   5   2       78.27       88.54      2.70 o 
   4   5   2      137.32      152.16      4.11 o 
   5   5   2      586.10      539.89     11.25 o 
   6   5   2      931.24      914.39     15.89 o 
   7   5   2        0.43        1.71      1.65 o 
   8   5   2      219.86      211.72      8.94 o 
   9   5   2       71.26       68.74      5.86 o 
  10   5   2       55.39       53.27      5.31 o 
  11   5   2        8.63        4.09      5.30 o 
  12   5   2       13.05       15.10      4.32 o 
   0   6   2      352.43      366.98     12.49 o 
   1   6   2       60.51       65.39      3.09 o 
   2   6   2     1436.37     1559.12     13.20 o 
   3   6   2      513.74      541.88      8.44 o 
   4   6   2       76.81       85.32      3.48 o 
   5   6   2       11.59       11.12      2.24 o 
   6   6   2       75.96       75.67      5.41 o 
   7   6   2      257.40      243.72      9.03 o 
   8   6   2       11.55       11.00      2.77 o 
   9   6   2       11.61       15.39      3.02 o 
  10   6   2       15.06       11.51      3.05 o 
  11   6   2       26.94       25.38      4.01 o 
   0   7   2       52.87       51.31      4.48 o 
   1   7   2      481.01      470.55      8.31 o 
   2   7   2      265.93      247.90      6.16 o 
   3   7   2       55.64       51.74      2.59 o 
   4   7   2      121.35      124.66      6.18 o 
   5   7   2      186.25      174.21      7.16 o 
   6   7   2       59.81       52.53      4.79 o 
   7   7   2       13.08       12.01      2.85 o 
   8   7   2       93.06      108.38      7.51 o 
   9   7   2       76.63       81.19      6.57 o 
  10   7   2        8.73        6.88      2.45 o 
  11   7   2       12.78        7.32      4.28 o 
   0   8   2       17.50       14.69      3.04 o 
   1   8   2       69.76       65.91      4.05 o 
   2   8   2      119.56      124.70      5.28 o 
   3   8   2      282.56      263.19      6.45 o 
   4   8   2       52.54       50.87      4.41 o 
   5   8   2      251.61      219.52      8.18 o 
   6   8   2       67.44       61.16      5.33 o 
   7   8   2       96.61       96.13      6.99 o 
   8   8   2       25.82       21.46      4.07 o 
   9   8   2       25.68       23.94      4.12 o 
  10   8   2       58.41       66.21      6.09 o 
  11   8   2        5.12        1.00      2.24 o 
   0   9   2        1.06        0.08      3.46 o 
   1   9   2      463.90      394.35     10.39 o 
   2   9   2      370.93      367.12     10.23 o 
   3   9   2      255.29      266.65      9.02 o 
   4   9   2       11.02       11.34      2.55 o 
   5   9   2      202.27      196.25      8.10 o 
   6   9   2      115.76       97.65      7.28 o 
   7   9   2       84.52       91.74      7.04 o 
   8   9   2        4.97        3.27      2.27 o 
   9   9   2       10.82       10.61      2.82 o 
  10   9   2       10.03       10.21      3.46 o 
   0  10   2       30.84       32.64      7.23 o 
   1  10   2      563.40      543.06     12.83 o 
   2  10   2      341.00      314.18     10.05 o 
   3  10   2      361.21      342.38     10.74 o 
   4  10   2        8.59        5.33      2.20 o 
   5  10   2       37.54       35.44      4.25 o 
   6  10   2       47.16       50.31      5.23 o 
   7  10   2       45.65       50.09      5.39 o 
   8  10   2        2.24       -1.02      2.17 o 
   9  10   2       14.19       10.26      3.11 o 
  10  10   2        0.38       -3.89      3.64 o 
   0  11   2      507.46      481.59     19.99 o 
   1  11   2      302.65      238.15      9.17 o 
   2  11   2      181.54      152.29      8.26 o 
   3  11   2      160.82      137.28      8.22 o 
   4  11   2      204.65      192.65     10.50 o 
   5  11   2      153.85      133.60      8.21 o 
   6  11   2      166.05      155.13      8.99 o 
   7  11   2       25.15       18.09      3.82 o 
   8  11   2       17.82       14.81      3.89 o 
   9  11   2       18.99       12.06      3.03 o 
   0  12   2       22.95       20.48      6.40 o 
   1  12   2       86.34       76.73      7.25 o 
   2  12   2      177.58      176.17      9.18 o 
   3  12   2       60.52       60.04      5.88 o 
   4  12   2       35.66       36.36      4.76 o 
   5  12   2      104.05      108.73      8.34 o 
   6  12   2       92.40       92.48      7.99 o 
   7  12   2       17.82       12.27      3.06 o 
   8  12   2        4.26        3.56      2.45 o 
   0  13   2        3.93        8.75      4.84 o 
   1  13   2       16.94       20.50      4.59 o 
   2  13   2        1.04        2.01      2.36 o 
   3  13   2        5.89       10.93      3.35 o 
   4  13   2        6.99       12.17      3.12 o 
   5  13   2        5.24        7.31      2.82 o 
   6  13   2        9.77        3.21      4.46 o 
   7  13   2       15.61       15.10      3.48 o 
   0  14   2        0.41        6.38      4.44 o 
   1  14   2       34.91       36.91      5.19 o 
   2  14   2       25.23       26.01      4.57 o 
   3  14   2       25.63       26.48      4.14 o 
   4  14   2       56.28       57.88      6.32 o 
   5  14   2       28.36       36.01      5.13 o 
   6  14   2       32.34       27.65      4.70 o 
   0  15   2        4.13       11.17      4.83 o 
   1  15   2       34.39       45.19      5.69 o 
   2  15   2        6.14        8.07      2.76 o 
   3  15   2       17.20       23.49      4.27 o 
   4  15   2        5.74       11.26      3.69 o 
   0  16   2        1.34        4.93      4.00 o 
   1  16   2        4.17        5.94      6.03 o 
   2  16   2        2.11        7.81      3.05 o 
   1   0   3       35.41       34.20      2.64 o 
   2   0   3     4742.02     4653.24     33.72 o 
   3   0   3       66.69       69.36      3.48 o 
   4   0   3      110.18      126.71      3.97 o 
   5   0   3      293.15      305.47      6.99 o 
   6   0   3        8.57        5.75      2.02 o 
   7   0   3        5.50        6.57      3.10 o 
   8   0   3      361.39      353.85     14.84 o 
   9   0   3       61.09       59.90      5.95 o 
  10   0   3        8.45        2.82      2.73 o 
  11   0   3        0.05       -0.67      2.63 o 
  12   0   3       27.16       42.68      7.63 o 
   0   1   3     4005.53     3903.09     32.34 o 
   1   1   3      132.96      121.56      2.82 o 
   2   1   3       71.17       75.04      2.13 o 
   3   1   3      292.73      292.05      4.59 o 
   4   1   3      441.25      428.25      6.69 o 
   5   1   3      460.70      467.60      6.38 o 
   6   1   3      127.39      147.34      4.52 o 
   7   1   3       87.55       89.16      3.46 o 
   8   1   3       33.90       37.74      3.26 o 
   9   1   3        2.82        2.72      1.68 o 
  10   1   3       25.61       25.47      3.52 o 
  11   1   3        9.25        7.19      3.01 o 
  12   1   3       19.94       22.69      4.02 o 
   0   2   3     1693.87     1724.33     14.30 o 
   1   2   3      308.63      289.91      4.20 o 
   2   2   3      379.34      381.62      4.99 o 
   3   2   3       46.56       37.30      1.92 o 
   4   2   3      335.96      333.90      5.59 o 
   5   2   3       52.93       49.12      2.11 o 
   6   2   3      193.61      202.37      4.34 o 
   7   2   3       19.24       20.22      2.16 o 
   8   2   3        9.10        9.54      2.09 o 
   9   2   3       22.77       18.98      3.28 o 
  10   2   3        2.97        3.64      2.10 o 
  11   2   3       40.11       34.90      4.57 o 
  12   2   3        1.84        3.43      2.39 o 
   0   3   3      561.55      578.87      8.05 o 
   1   3   3     4027.64     4224.32     21.26 o 
   2   3   3      437.77      439.01      5.18 o 
   3   3   3      380.10      385.37      5.32 o 
   4   3   3      842.77      831.39      9.13 o 
   5   3   3      370.64      387.94      7.21 o 
   6   3   3       19.44       22.92      1.71 o 
   7   3   3       66.04       68.82      4.06 o 
   8   3   3       63.85       61.13      5.01 o 
   9   3   3       49.93       52.23      4.89 o 
  10   3   3      167.40      172.18     10.15 o 
  11   3   3       20.82       18.32      3.45 o 
  12   3   3        2.03        3.33      3.99 o 
   0   4   3      155.87      142.84      4.41 o 
   1   4   3     2377.12     2440.64     15.21 o 
   2   4   3     1802.19     1876.02     14.07 o 
   3   4   3      414.24      415.71      8.18 o 
   4   4   3      364.41      367.52      5.63 o 
   5   4   3       60.59       64.80      2.67 o 
   6   4   3      549.20      559.09      8.83 o 
   7   4   3      315.38      298.04      9.08 o 
   8   4   3       56.17       67.76      7.79 o 
   9   4   3       78.51       77.87      5.98 o 
  10   4   3      106.88      107.76      8.57 o 
  11   4   3       77.31       86.81      7.74 o 
  12   4   3       12.02       13.86      4.12 o 
   0   5   3     1494.30     1560.84     18.37 o 
   1   5   3      322.18      347.36      5.84 o 
   2   5   3      704.57      732.11      9.40 o 
   3   5   3      639.46      682.76      7.91 o 
   4   5   3      627.19      662.35      7.92 o 
   5   5   3       54.60       53.32      2.30 o 
   6   5   3      371.23      342.23      8.85 o 
   7   5   3      305.43      297.21      9.29 o 
   8   5   3       91.43       90.99      6.37 o 
   9   5   3       31.17       32.35      4.04 o 
  10   5   3       39.38       44.24      5.41 o 
  11   5   3       32.84       29.42      4.51 o 
  12   5   3        3.52        6.21      5.11 o 
   0   6   3      773.71      804.73     13.51 o 
   1   6   3      413.01      438.63      6.55 o 
   2   6   3       95.41       95.79      3.52 o 
   3   6   3      110.85      126.81      3.82 o 
   4   6   3       37.51       48.60      2.29 o 
   5   6   3      275.37      250.44      7.41 o 
   6   6   3      101.67      105.43      6.44 o 
   7   6   3       43.74       42.26      4.43 o 
   8   6   3       57.35       54.96      5.30 o 
   9   6   3       99.82      108.37      7.46 o 
  10   6   3       22.37       29.27      4.89 o 
  11   6   3       11.85       13.34      4.89 o 
   0   7   3      209.90      208.87      7.40 o 
   1   7   3       53.45       61.47      3.36 o 
   2   7   3       35.98       31.58      2.52 o 
   3   7   3       99.55      103.86      3.78 o 
   4   7   3        1.35        1.58      0.85 o 
   5   7   3       17.97       16.73      2.67 o 
   6   7   3       53.53       45.88      4.44 o 
   7   7   3      182.28      182.46      8.64 o 
   8   7   3       19.97       22.72      3.56 o 
   9   7   3        9.09       12.85      2.85 o 
  10   7   3       12.43       13.17      2.87 o 
  11   7   3        7.75       12.32      3.91 o 
   0   8   3        5.23        5.37      2.34 o 
   1   8   3      211.84      210.63      5.63 o 
   2   8   3       34.12       42.66      3.07 o 
   3   8   3       45.76       48.55      3.08 o 
   4   8   3      146.94      138.77      7.01 o 
   5   8   3       26.03       22.43      3.23 o 
   6   8   3       48.99       46.45      4.71 o 
   7   8   3       16.13       17.24      3.13 o 
   8   8   3       64.37       64.35      5.84 o 
   9   8   3        3.62        0.68      2.62 o 
  10   8   3        1.97        4.31      2.28 o 
  11   8   3       15.58       22.54      7.23 o 
   0   9   3      138.53      133.62      7.27 o 
   1   9   3      770.77      732.42     12.00 o 
   2   9   3       58.16       54.12      3.66 o 
   3   9   3      479.91      459.85     11.08 o 
   4   9   3       52.98       49.95      5.58 o 
   5   9   3       99.70      106.77      6.92 o 
   6   9   3       31.11       31.36      4.08 o 
   7   9   3      157.00      158.76      8.92 o 
   8   9   3       10.68        5.82      2.98 o 
   9   9   3       13.56       18.64      3.33 o 
  10   9   3        2.75        1.76      2.51 o 
   0  10   3      381.77      376.45     13.40 o 
   1  10   3     1704.83     1641.36     33.43 o 
   2  10   3       20.65       15.88      2.86 o 
   3  10   3      838.72      790.77     16.45 o 
   4  10   3      144.16      130.04      8.05 o 
   5  10   3      318.60      316.15     11.33 o 
   6  10   3       19.40       20.13      3.46 o 
   7  10   3       31.84       35.05      4.49 o 
   8  10   3        9.04        8.67      2.52 o 
   9  10   3       41.95       47.19      5.25 o 
  10  10   3        0.79       -0.51      2.40 o 
   0  11   3      882.18      795.54     20.82 o 
   1  11   3      303.09      270.35      9.79 o 
   2  11   3      108.21       89.96      7.74 o 
   3  11   3       78.90       76.13      6.45 o 
   4  11   3      310.66      294.26     10.86 o 
   5  11   3       36.99       34.45      4.74 o 
   6  11   3       36.46       29.05      4.68 o 
   7  11   3       60.44       66.26      6.71 o 
   8  11   3       30.71       33.33      4.37 o 
   9  11   3       26.38       28.31      5.68 o 
   0  12   3       20.11       22.65      7.69 o 
   1  12   3       17.98       16.20      3.49 o 
   2  12   3       11.87        8.22      2.84 o 
   3  12   3       28.39       22.81      4.44 o 
   4  12   3        4.29        7.22      2.50 o 
   5  12   3       38.60       34.44      4.76 o 
   6  12   3        3.37        5.45      2.89 o 
   7  12   3       17.47       16.97      3.59 o 
   8  12   3       56.52       61.94      6.73 o 
   0  13   3        1.48       -3.11      3.53 o 
   1  13   3        3.82        3.51      3.02 o 
   2  13   3       23.86       26.19      4.11 o 
   3  13   3        5.46        4.35      2.33 o 
   4  13   3       33.12       45.22      5.43 o 
   5  13   3       17.52       14.53      3.55 o 
   6  13   3       26.42       30.62      4.63 o 
   7  13   3        7.33       11.33      3.26 o 
   0  14   3        0.37        5.40      4.13 o 
   1  14   3       11.96       13.46      3.42 o 
   2  14   3        2.72        7.27      2.99 o 
   3  14   3       21.52       24.83      3.88 o 
   4  14   3       18.53       21.72      3.73 o 
   5  14   3       37.87       45.11      5.60 o 
   6  14   3        6.34        6.24      3.08 o 
   0  15   3        0.93       -3.97      3.24 o 
   1  15   3       24.09       32.55      4.90 o 
   2  15   3       25.83       28.58      4.82 o 
   3  15   3       55.51       68.52     13.76 o 
   4  15   3        0.85        4.50      2.44 o 
   0  16   3        8.13        7.14      6.75 o 
   1  16   3       33.94       37.11      4.91 o 
   0   0   4      137.82      146.52      9.49 o 
   1   0   4      229.48      254.21      8.37 o 
   2   0   4      507.61      501.47      7.22 o 
   3   0   4      169.92      175.29      7.81 o 
   4   0   4        1.54        1.50      0.96 o 
   5   0   4      121.19      129.27      4.46 o 
   6   0   4      286.60      286.04      7.83 o 
   7   0   4       60.24       45.80      4.56 o 
   8   0   4        2.40        4.67      2.07 o 
   9   0   4        0.52        3.33      1.95 o 
  10   0   4       54.10       51.35      7.18 o 
  11   0   4        4.63       11.84      6.41 o 
  12   0   4        0.00        3.28      4.00 o 
   0   1   4     1204.41     1183.99     18.05 o 
   1   1   4       91.35       96.12      2.70 o 
   2   1   4      226.20      225.96      3.52 o 
   3   1   4      258.80      247.22      4.41 o 
   4   1   4      185.30      187.83      4.28 o 
   5   1   4       24.85       23.27      1.79 o 
   6   1   4       39.50       47.28      2.62 o 
   7   1   4       19.12       21.12      1.93 o 
   8   1   4       66.16       59.15      3.69 o 
   9   1   4       19.44       15.92      2.67 o 
  10   1   4       12.49       11.17      2.23 o 
  11   1   4       23.71       21.42      3.49 o 
  12   1   4        7.52        5.92      3.71 o 
   0   2   4       16.10       24.18      2.07 o 
   1   2   4     1635.84     1694.94     10.91 o 
   2   2   4      768.57      796.15      8.87 o 
   3   2   4      424.87      452.60      6.87 o 
   4   2   4      110.17      117.50      3.56 o 
   5   2   4      610.78      601.97      8.17 o 
   6   2   4      188.22      218.06      5.14 o 
   7   2   4      148.29      154.47      5.27 o 
   8   2   4       66.83       78.41      4.87 o 
   9   2   4        2.82        0.81      1.88 o 
  10   2   4       33.29       33.59      4.48 o 
  11   2   4        7.56        5.13      2.50 o 
  12   2   4        4.02        6.78      3.59 o 
   0   3   4       87.41       83.95      3.27 o 
   1   3   4      545.12      577.01      5.96 o 
   2   3   4     1457.79     1468.11     11.13 o 
   3   3   4      764.85      811.15      8.95 o 
   4   3   4      410.96      427.35      6.86 o 
   5   3   4       50.80       45.24      2.61 o 
   6   3   4       99.06      108.66      3.88 o 
   7   3   4      199.90      213.79      5.47 o 
   8   3   4      572.26      579.50     15.38 o 
   9   3   4       47.19       48.08      5.34 o 
  10   3   4      109.22       93.81      7.86 o 
  11   3   4        0.47        1.96      5.14 o 
  12   3   4      121.07      155.51     14.63 o 
   0   4   4     1114.18     1232.55     13.94 o 
   1   4   4     1287.74     1493.87     11.07 o 
   2   4   4      790.53      785.43      7.87 o 
   3   4   4      367.71      400.65      6.64 o 
   4   4   4      841.97      835.82      9.89 o 
   5   4   4       66.30       74.37      3.06 o 
   6   4   4      435.72      429.14      7.23 o 
   7   4   4      149.04      152.22      6.50 o 
   8   4   4      291.44      281.52      9.35 o 
   9   4   4       30.63       31.52      4.31 o 
  10   4   4      120.45      120.01      9.06 o 
  11   4   4        4.26        3.54      2.81 o 
  12   4   4       50.94       63.06      9.20 o 
   0   5   4      430.76      459.90      8.71 o 
   1   5   4      269.07      328.51      7.03 o 
   2   5   4      719.69      784.96      8.47 o 
   3   5   4      412.74      470.08      9.94 o 
   4   5   4      144.37      139.93      4.13 o 
   5   5   4      330.79      359.61      6.56 o 
   6   5   4      547.23      570.14     11.44 o 
   7   5   4      167.68      159.78      7.68 o 
   8   5   4       39.42       37.69      3.99 o 
   9   5   4       72.06       77.56      6.14 o 
  10   5   4       20.17       23.05      4.01 o 
  11   5   4       13.39       22.47      4.25 o 
   0   6   4        0.02        2.15      1.25 o 
   1   6   4        5.11        6.45      1.53 o 
   2   6   4      385.09      349.53      5.89 o 
   3   6   4       93.77      107.19      3.79 o 
   4   6   4      106.15      111.03      3.84 o 
   5   6   4       24.95       28.87      3.18 o 
   6   6   4       96.59       93.25      5.62 o 
   7   6   4      187.62      174.94      7.52 o 
   8   6   4       69.31       73.70      5.93 o 
   9   6   4        4.34        5.49      2.24 o 
  10   6   4       17.16       21.54      3.84 o 
  11   6   4       42.36       42.76     10.25 o 
   0   7   4      100.68       86.28      4.97 o 
   1   7   4      323.79      312.81      6.07 o 
   2   7   4      217.85      199.41      4.79 o 
   3   7   4      175.43      162.91      4.75 o 
   4   7   4       32.24       34.71      2.53 o 
   5   7   4       68.02       69.51      5.37 o 
   6   7   4      114.84      104.80      6.23 o 
   7   7   4       12.29       12.02      2.81 o 
   8   7   4       29.60       30.84      4.18 o 
   9   7   4        6.13        5.56      4.25 o 
  10   7   4       54.27       69.15      7.94 o 
  11   7   4        4.86        4.28      3.10 o 
   0   8   4      443.47      439.87     11.56 o 
   1   8   4      102.82      108.16      4.29 o 
   2   8   4        5.25        6.80      1.57 o 
   3   8   4      125.21      125.97      4.62 o 
   4   8   4       32.83       30.93      3.57 o 
   5   8   4       90.62       90.13      6.21 o 
   6   8   4       69.25       80.10      6.74 o 
   7   8   4       32.55       38.97      4.45 o 
   8   8   4       13.04       10.73      2.77 o 
   9   8   4        9.97        3.42      2.52 o 
  10   8   4       21.70       27.77      4.91 o 
   0   9   4       42.60       33.81      4.49 o 
   1   9   4      161.02      156.49      5.12 o 
   2   9   4       40.32       39.87      3.20 o 
   3   9   4       98.06       95.56      5.14 o 
   4   9   4        4.51        0.43      1.75 o 
   5   9   4      113.46      109.98      7.58 o 
   6   9   4        8.87        7.88      2.70 o 
   7   9   4       41.60       47.66      5.58 o 
   8   9   4       14.11       14.80      3.07 o 
   9   9   4        0.89        0.58      2.95 o 
  10   9   4        6.89       15.64      3.40 o 
   0  10   4       19.56       16.81      3.64 o 
   1  10   4     1088.84      977.93     12.89 o 
   2  10   4       22.88       17.86      2.43 o 
   3  10   4      474.02      431.05     11.35 o 
   4  10   4       21.39       26.09      4.05 o 
   5  10   4      280.67      231.59     10.06 o 
   6  10   4       30.75       37.88      4.92 o 
   7  10   4       81.00      100.54      8.36 o 
   8  10   4       33.50       36.93      5.14 o 
   9  10   4        0.72        1.55      3.77 o 
   0  11   4      352.79      316.30     11.60 o 
   1  11   4      175.66      154.05      6.26 o 
   2  11   4      327.20      317.25     10.55 o 
   3  11   4      139.53      123.19      7.88 o 
   4  11   4      132.52      118.58      8.19 o 
   5  11   4       14.42       11.37      3.12 o 
   6  11   4      194.28      198.13     10.98 o 
   7  11   4       18.42       16.00      3.62 o 
   8  11   4        3.33        0.43      2.54 o 
   9  11   4        2.56        3.37      3.66 o 
   0  12   4        8.30        2.54      3.00 o 
   1  12   4       27.94       23.56      3.35 o 
   2  12   4       20.01       22.84      3.92 o 
   3  12   4       69.06       73.35      6.49 o 
   4  12   4       42.20       43.49      5.13 o 
   5  12   4       18.54       19.19      3.69 o 
   6  12   4       12.48       13.59      3.42 o 
   7  12   4        1.03       -1.26      2.54 o 
   8  12   4       17.75       20.37      4.18 o 
   0  13   4       21.96       28.79      7.21 o 
   1  13   4       16.19       13.30      3.17 o 
   2  13   4        4.35        9.84      2.63 o 
   3  13   4       25.71       32.05      4.51 o 
   4  13   4       20.47       17.12      3.92 o 
   5  13   4       17.59       23.11      3.71 o 
   6  13   4        6.05        6.44      3.13 o 
   7  13   4       29.18       28.57      4.64 o 
   0  14   4        1.20       -0.25      4.15 o 
   1  14   4       26.46       27.49      4.52 o 
   2  14   4        6.17        8.67      2.42 o 
   3  14   4       41.23       37.53      4.92 o 
   4  14   4        1.86        1.77      2.48 o 
   5  14   4        3.34       12.13      3.83 o 
   0  15   4        3.78       11.35      4.19 o 
   1  15   4       17.43       24.43      4.39 o 
   2  15   4        1.43        6.63      2.78 o 
   3  15   4        9.67        6.59      4.49 o 
   4  15   4       10.67       23.03      3.66 o 
   1   0   5      422.38      415.40      9.58 o 
   2   0   5      251.47      273.59      8.30 o 
   3   0   5        6.31       10.23      1.43 o 
   4   0   5      196.07      196.78      6.03 o 
   5   0   5       91.86       82.62      4.76 o 
   6   0   5      425.16      376.55     10.41 o 
   7   0   5       67.10       64.23      5.33 o 
   8   0   5      407.15      373.76     11.85 o 
   9   0   5       17.79       15.08      2.71 o 
  10   0   5       14.14       18.26      4.01 o 
  11   0   5        1.02        2.88      4.28 o 
  12   0   5       39.67       34.05     12.44 o 
   0   1   5     1009.54      991.50     11.92 o 
   1   1   5     1370.86     1454.78     12.38 o 
   2   1   5      444.98      442.81      6.12 o 
   3   1   5      860.45      902.88      8.72 o 
   4   1   5      203.75      218.28      4.65 o 
   5   1   5      147.83      155.15      4.83 o 
   6   1   5       78.29       83.09      3.78 o 
   7   1   5      163.46      161.88      5.36 o 
   8   1   5        7.35        7.62      1.70 o 
   9   1   5        0.64       -0.75      1.42 o 
  10   1   5        0.11       -0.24      1.70 o 
  11   1   5       27.39       27.37      6.94 o 
  12   1   5        8.70       14.22      5.85 o 
   0   2   5     1626.51     1647.26     20.86 o 
   1   2   5     1824.92     1965.30     13.50 o 
   2   2   5      594.52      639.21      8.82 o 
   3   2   5      775.39      829.86      8.84 o 
   4   2   5      805.61      815.57      9.89 o 
   5   2   5      452.50      468.09      7.75 o 
   6   2   5      108.00      110.06      4.16 o 
   7   2   5       44.03       50.60      2.99 o 
   8   2   5      264.93      247.87      7.07 o 
   9   2   5      149.01      144.66      8.15 o 
  10   2   5       13.87        6.54      3.04 o 
  11   2   5        1.93        1.36      2.76 o 
  12   2   5        7.31       14.07      4.60 o 
   0   3   5      110.52      117.62      3.92 o 
   1   3   5     1148.07     1201.93      9.51 o 
   2   3   5       46.22       50.91      1.98 o 
   3   3   5      133.48      132.16      4.72 o 
   4   3   5      338.66      322.13      5.81 o 
   5   3   5      266.08      273.53      5.75 o 
   6   3   5       92.61       97.12      4.13 o 
   7   3   5      164.36      159.88      4.90 o 
   8   3   5       41.23       40.84      4.20 o 
   9   3   5       26.09       31.13      3.89 o 
  10   3   5       88.57       84.31      7.42 o 
  11   3   5       26.95       21.69      5.22 o 
  12   3   5       26.86       26.22      5.59 o 
   0   4   5      247.53      277.14      6.46 o 
   1   4   5     3319.44     3665.58     20.36 o 
   2   4   5      300.03      298.61      4.74 o 
   3   4   5       40.05       43.13      2.42 o 
   4   4   5      228.43      212.55      5.04 o 
   5   4   5      300.58      304.81      6.38 o 
   6   4   5      139.01      137.29      4.66 o 
   7   4   5       84.35       82.67      5.11 o 
   8   4   5       78.99       66.30      4.84 o 
   9   4   5       22.89       21.47      4.36 o 
  10   4   5       14.81        9.76      3.90 o 
  11   4   5       33.39       34.47      5.19 o 
   0   5   5      324.45      334.27      7.61 o 
   1   5   5      442.96      467.71      6.41 o 
   2   5   5      197.97      203.15      4.19 o 
   3   5   5      649.91      665.74      9.02 o 
   4   5   5      132.75      135.18      4.29 o 
   5   5   5      321.06      313.96      6.58 o 
   6   5   5       41.64       40.97      4.16 o 
   7   5   5      163.00      155.92      7.77 o 
   8   5   5       37.62       40.55      4.03 o 
   9   5   5       78.64       77.84      8.00 o 
  10   5   5        3.81        1.96      2.71 o 
  11   5   5       14.73       24.44     10.28 o 
   0   6   5       17.59        9.99      1.97 o 
   1   6   5      224.55      215.23      4.62 o 
   2   6   5        7.34        5.73      1.25 o 
   3   6   5       51.89       51.17      3.06 o 
   4   6   5       62.19       67.09      3.53 o 
   5   6   5       69.30       75.03      4.32 o 
   6   6   5       69.24       67.65      5.46 o 
   7   6   5       21.62       24.51      3.56 o 
   8   6   5       78.81       79.20      6.38 o 
   9   6   5       66.87       74.23      9.10 o 
  10   6   5       49.63       55.00     11.83 o 
  11   6   5       13.75       15.68      4.15 o 
   0   7   5        9.63        5.18      1.86 o 
   1   7   5       22.78       23.31      2.09 o 
   2   7   5      138.85      145.67      4.34 o 
   3   7   5       26.60       25.65      2.40 o 
   4   7   5      112.38      107.15      4.26 o 
   5   7   5       68.58       58.07      5.92 o 
   6   7   5        8.82        6.84      2.53 o 
   7   7   5       36.22       36.63      4.43 o 
   8   7   5       77.65       88.25      7.51 o 
   9   7   5       24.07       24.07      4.78 o 
  10   7   5        0.36       -5.23      3.48 o 
  11   7   5       21.22       12.62      8.99 o 
   0   8   5       23.07       25.32      3.18 o 
   1   8   5      271.01      239.06      5.49 o 
   2   8   5      118.66      117.99      4.36 o 
   3   8   5       48.11       42.86      3.20 o 
   4   8   5      195.01      181.86      7.52 o 
   5   8   5      158.76      149.97      7.75 o 
   6   8   5       92.23      102.26      6.99 o 
   7   8   5       31.26       29.08      4.04 o 
   8   8   5       48.30       49.70      6.43 o 
   9   8   5       18.06       15.01      4.12 o 
  10   8   5        7.76       13.77      3.58 o 
   0   9   5        0.00        0.49      1.74 o 
   1   9   5       20.16       21.06      2.40 o 
   2   9   5       79.36       77.56      4.45 o 
   3   9   5       45.36       42.11      3.37 o 
   4   9   5        1.29        0.96      1.75 o 
   5   9   5        6.79        5.31      2.31 o 
   6   9   5        3.36        1.95      2.24 o 
   7   9   5        2.78        4.22      3.03 o 
   8   9   5        6.52        3.07      2.64 o 
   9   9   5       35.77       29.33      5.25 o 
  10   9   5        2.03       -0.22      2.83 o 
   0  10   5        0.00        0.70      1.86 o 
   1  10   5      487.01      463.93      8.85 o 
   2  10   5        4.53        2.75      1.62 o 
   3  10   5      163.62      142.24      7.43 o 
   4  10   5       30.82       24.89      3.63 o 
   5  10   5      213.70      215.61      9.29 o 
   6  10   5        4.80        1.88      2.80 o 
   7  10   5        9.65       12.56      3.31 o 
   8  10   5       29.44       30.93      5.44 o 
   9  10   5       49.60       50.88      6.82 o 
   0  11   5       58.48       64.02      6.27 o 
   1  11   5       64.49       60.81      4.07 o 
   2  11   5       10.21        8.55      2.41 o 
   3  11   5       30.43       23.36      3.47 o 
   4  11   5        2.06        4.73      3.02 o 
   5  11   5       23.81       19.63      3.73 o 
   6  11   5        2.24        4.30      2.59 o 
   7  11   5        5.25        7.04      3.50 o 
   8  11   5        0.14       -1.84      2.75 o 
   0  12   5      261.70      263.48      9.81 o 
   1  12   5       29.87       33.01      3.35 o 
   2  12   5       23.74       26.07      3.70 o 
   3  12   5        4.68        2.32      1.94 o 
   4  12   5      104.35      104.31      7.73 o 
   5  12   5       39.85       40.86      5.08 o 
   6  12   5       22.04       25.02      4.38 o 
   7  12   5        2.01        2.75      3.04 o 
   0  13   5       18.58       13.36      5.64 o 
   1  13   5       14.63        8.56      4.19 o 
   2  13   5       14.44       14.50      3.79 o 
   3  13   5       22.89       18.86      3.55 o 
   4  13   5        6.30        5.55      2.94 o 
   5  13   5       52.25       62.33      6.44 o 
   6  13   5       11.67       14.20      3.50 o 
   0  14   5        8.83       23.90      5.88 o 
   1  14   5        2.76        4.93      2.19 o 
   2  14   5       17.05       19.67      3.87 o 
   3  14   5       17.77       23.05      4.33 o 
   4  14   5        4.71        8.72      3.23 o 
   5  14   5       20.77       27.51      4.23 o 
   0  15   5       12.35       18.00      5.37 o 
   1  15   5        7.91       13.83      4.78 o 
   2  15   5       19.25       25.39      5.74 o 
   3  15   5       19.69       15.11      3.46 o 
   0   0   6      689.08      679.82     14.47 o 
   1   0   6      339.09      353.88      9.46 o 
   2   0   6      299.08      312.69      9.44 o 
   3   0   6      861.77      868.06     17.25 o 
   4   0   6      563.73      535.14     15.33 o 
   5   0   6       82.15       88.59      4.75 o 
   6   0   6      260.12      267.66      8.59 o 
   7   0   6      140.25      152.23      7.31 o 
   8   0   6      285.31      276.46     11.03 o 
   9   0   6       14.11       18.20      4.05 o 
  10   0   6       56.22       48.00      9.76 o 
  11   0   6        0.92       -1.09      3.95 o 
  12   0   6       40.97       53.10     16.00 o 
   0   1   6     1260.37     1376.15     15.46 o 
   1   1   6     1306.55     1372.40     13.40 o 
   2   1   6      587.33      640.77     11.07 o 
   3   1   6      729.78      722.73      8.90 o 
   4   1   6      106.96      111.77      3.25 o 
   5   1   6      111.21      112.08      3.81 o 
   6   1   6       99.02      105.60      4.19 o 
   7   1   6       32.52       35.77      3.18 o 
   8   1   6       42.69       38.50      3.28 o 
   9   1   6        9.24        9.54      2.92 o 
  10   1   6       31.34       30.77      5.03 o 
  11   1   6       11.82       15.76      3.90 o 
  12   1   6       15.68       21.71      4.52 o 
   0   2   6      159.94      202.09      5.55 o 
   1   2   6      128.45      156.77      3.20 o 
   2   2   6     1061.83     1134.82     13.98 o 
   3   2   6      411.50      472.85      6.29 o 
   4   2   6      127.49      136.62      3.74 o 
   5   2   6       51.11       56.28      3.09 o 
   6   2   6      217.61      220.06      5.51 o 
   7   2   6      372.24      358.33      7.60 o 
   8   2   6       57.21       58.23      4.10 o 
   9   2   6        0.45        2.36      2.24 o 
  10   2   6       27.93       25.51      4.95 o 
  11   2   6       14.92       14.15      4.91 o 
  12   2   6        2.33        2.06      3.13 o 
   0   3   6        2.42        5.97      1.32 o 
   1   3   6       21.19       23.55      1.59 o 
   2   3   6       60.71       70.79      2.36 o 
   3   3   6       63.29       64.04      2.88 o 
   4   3   6      308.69      291.32      5.59 o 
   5   3   6       38.03       39.19      2.64 o 
   6   3   6      110.88      106.32      4.14 o 
   7   3   6      159.89      168.92      5.42 o 
   8   3   6      122.09      118.92      7.06 o 
   9   3   6       19.07       20.72      3.66 o 
  10   3   6       27.17       22.59      4.70 o 
  11   3   6       18.54       15.05      4.76 o 
   0   4   6        1.39        4.60      1.28 o 
   1   4   6      302.21      373.44      5.54 o 
   2   4   6      849.28      902.88      9.73 o 
   3   4   6      235.27      245.31      4.26 o 
   4   4   6       50.32       54.73      2.94 o 
   5   4   6       47.60       51.80      3.52 o 
   6   4   6      406.20      396.41     10.25 o 
   7   4   6       57.59       63.82      4.80 o 
   8   4   6        9.77        6.38      2.21 o 
   9   4   6        5.63        8.32      2.84 o 
  10   4   6       55.71       57.46     10.14 o 
  11   4   6        1.16        7.01      3.37 o 
   0   5   6       54.35       60.17      3.94 o 
   1   5   6      291.75      350.93      5.71 o 
   2   5   6      102.11      124.74      3.53 o 
   3   5   6      682.47      711.63     10.18 o 
   4   5   6      175.34      165.64      4.76 o 
   5   5   6      144.19      142.05      4.63 o 
   6   5   6      216.19      208.69      6.51 o 
   7   5   6      480.01      464.50     12.50 o 
   8   5   6       41.64       47.44      4.90 o 
   9   5   6        6.32        4.37      2.77 o 
  10   5   6       33.65       35.05      5.78 o 
  11   5   6       42.37       58.60      7.37 o 
   0   6   6      341.69      308.89      8.04 o 
   1   6   6      103.90      111.42      3.73 o 
   2   6   6      283.00      289.17      5.49 o 
   3   6   6        9.34       10.26      1.51 o 
   4   6   6       28.63       28.61      2.41 o 
   5   6   6      218.12      226.21      6.10 o 
   6   6   6       33.73       33.72      3.87 o 
   7   6   6        5.18        4.11      2.21 o 
   8   6   6       98.88       94.54      8.69 o 
   9   6   6       20.53       16.74      4.57 o 
  10   6   6        7.36        3.25     10.05 o 
  11   6   6       14.15       10.58      5.42 o 
   0   7   6      421.52      375.63      9.38 o 
   1   7   6      181.28      172.02      4.56 o 
   2   7   6       46.46       40.26      2.69 o 
   3   7   6       65.95       65.84      3.62 o 
   4   7   6       41.43       45.07      3.82 o 
   5   7   6       18.64       14.01      2.54 o 
   6   7   6       41.32       36.16      4.14 o 
   7   7   6       13.06        7.98      2.77 o 
   8   7   6       59.55       66.07      6.63 o 
   9   7   6        7.82        3.98      2.85 o 
  10   7   6       23.64       18.75      5.27 o 
   0   8   6      361.60      339.79      9.39 o 
   1   8   6      224.31      205.67      5.27 o 
   2   8   6      257.08      243.34      5.66 o 
   3   8   6      145.64      135.67      4.89 o 
   4   8   6      373.88      355.14     10.04 o 
   5   8   6       32.41       34.89      3.99 o 
   6   8   6      104.48       96.72      6.78 o 
   7   8   6       73.78       77.42      7.20 o 
   8   8   6       72.84       67.39      7.40 o 
   9   8   6        1.05       -0.54      2.49 o 
  10   8   6        4.89        9.98      4.56 o 
   0   9   6        1.66        1.38      1.79 o 
   1   9   6      335.86      309.23      6.69 o 
   2   9   6        6.28        3.93      1.39 o 
   3   9   6      105.44      104.70      4.93 o 
   4   9   6       48.64       55.60      4.98 o 
   5   9   6      166.30      151.70      7.83 o 
   6   9   6       12.51       12.61      3.17 o 
   7   9   6        8.76        3.53      2.55 o 
   8   9   6       65.21       63.92      7.45 o 
   9   9   6       14.67        9.42      3.39 o 
   0  10   6        0.10        0.05      1.76 o 
   1  10   6       64.06       67.16      3.90 o 
   2  10   6       39.47       43.82      3.47 o 
   3  10   6       89.92       80.74      5.79 o 
   4  10   6       26.13       26.46      3.68 o 
   5  10   6        2.77        4.17      2.25 o 
   6  10   6       31.27       37.22      5.19 o 
   7  10   6       49.24       56.73      7.10 o 
   8  10   6       20.13       19.15      4.50 o 
   9  10   6        4.55        7.19      3.30 o 
   0  11   6       66.94       63.40      5.61 o 
   1  11   6       23.31       28.99      2.72 o 
   2  11   6       12.17       17.22      2.89 o 
   3  11   6        1.41        3.23      1.98 o 
   4  11   6       16.25        9.79      2.70 o 
   5  11   6        6.67       12.37      2.87 o 
   6  11   6        9.61        2.33      2.70 o 
   7  11   6        7.74       11.69      3.28 o 
   8  11   6        9.73        5.66      5.72 o 
   0  12   6        4.97        3.82      2.31 o 
   1  12   6        3.21        7.51      1.76 o 
   2  12   6        5.91        6.88      1.97 o 
   3  12   6       22.50       24.82      3.68 o 
   4  12   6        1.30       -1.36      2.06 o 
   5  12   6       12.21       19.84      4.22 o 
   6  12   6       21.23       17.61      4.44 o 
   7  12   6       11.30       10.22      3.77 o 
   0  13   6      238.73      249.78      9.97 o 
   1  13   6       17.99       23.82      3.34 o 
   2  13   6       26.00       30.59      3.55 o 
   3  13   6       12.07       11.49      3.81 o 
   4  13   6       48.12       70.59      6.73 o 
   5  13   6        1.68       -5.00      3.61 o 
   6  13   6       35.04       40.22      5.93 o 
   0  14   6      130.30      148.12     20.89 o 
   1  14   6       20.23       22.17      3.10 o 
   2  14   6       17.01       13.41      3.05 o 
   3  14   6       28.69       30.70      4.04 o 
   4  14   6       20.97       23.46      3.87 o 
   0  15   6        4.87       12.09      4.53 o 
   1  15   6        2.89        6.61      3.09 o 
   2  15   6       11.70       12.49      3.39 o 
   1   0   7      119.89      102.72      6.84 o 
   2   0   7      675.01      605.42     14.13 o 
   3   0   7       81.97       61.95      5.69 o 
   4   0   7       39.94       40.98      2.52 o 
   5   0   7        0.82       -0.72      0.99 o 
   6   0   7      565.19      475.24     15.34 o 
   7   0   7        0.03       -2.70      1.80 o 
   8   0   7       38.20       32.36      5.25 o 
   9   0   7      114.23      116.14      9.96 o 
  10   0   7      101.72       78.38     13.11 o 
  11   0   7        6.92        4.07     11.29 o 
   0   1   7       39.54       48.90      3.83 o 
   1   1   7     1925.83     2073.15     16.72 o 
   2   1   7     1206.30     1251.45     12.26 o 
   3   1   7      796.16      824.48     16.81 o 
   4   1   7      142.24      139.49      4.23 o 
   5   1   7      295.22      307.11      6.81 o 
   6   1   7      104.37      103.34      6.07 o 
   7   1   7      295.05      283.86      8.76 o 
   8   1   7        8.45        6.81      2.58 o 
   9   1   7       12.30       16.97      3.39 o 
  10   1   7        0.27        0.07      2.21 o 
  11   1   7       64.73       73.41      8.99 o 
   0   2   7      147.86      136.29      5.10 o 
   1   2   7      385.67      384.01      5.28 o 
   2   2   7      214.45      213.95      4.91 o 
   3   2   7       19.91       21.73      2.06 o 
   4   2   7       76.19       75.66      3.65 o 
   5   2   7      145.16      144.96      5.03 o 
   6   2   7       66.47       59.74      3.90 o 
   7   2   7       24.13       19.72      2.69 o 
   8   2   7       56.00       56.30      4.44 o 
   9   2   7       45.60       47.75      5.57 o 
  10   2   7        1.83        4.05      2.52 o 
  11   2   7        0.76        2.67      3.46 o 
   0   3   7      134.33      129.38      4.85 o 
   1   3   7       76.84       81.30      2.79 o 
   2   3   7      126.60      124.21      3.04 o 
   3   3   7        1.06        0.41      0.67 o 
   4   3   7       31.21       33.88      2.24 o 
   5   3   7       32.50       33.16      2.62 o 
   6   3   7       67.67       68.73      4.00 o 
   7   3   7        9.57        8.04      1.74 o 
   8   3   7       45.02       41.10      5.36 o 
   9   3   7       27.91       28.32      4.61 o 
  10   3   7       26.63       29.54      4.64 o 
  11   3   7       10.05       18.25      4.18 o 
   0   4   7        4.34        4.59      1.48 o 
   1   4   7       18.12       21.53      1.71 o 
   2   4   7       42.70       48.25      2.38 o 
   3   4   7       62.97       73.64      3.15 o 
   4   4   7       18.95       19.02      1.84 o 
   5   4   7       35.43       35.95      2.89 o 
   6   4   7       15.93       18.78      2.63 o 
   7   4   7        8.24        8.34      2.80 o 
   8   4   7       19.62       18.31      3.75 o 
   9   4   7        0.30        0.91      2.24 o 
  10   4   7       24.64       20.49      4.08 o 
  11   4   7        4.09        7.51      4.59 o 
   0   5   7      674.75      712.52     12.12 o 
   1   5   7       14.99       17.14      1.64 o 
   2   5   7       69.35       71.68      2.97 o 
   3   5   7       54.85       54.74      2.57 o 
   4   5   7       47.42       41.50      2.85 o 
   5   5   7      168.40      155.43      5.46 o 
   6   5   7       16.10       16.90      2.43 o 
   7   5   7        2.68        1.14      1.95 o 
   8   5   7        5.67        6.67      2.65 o 
   9   5   7       88.79       86.21      8.06 o 
  10   5   7       10.38        9.85      3.65 o 
  11   5   7       21.53       23.83      7.13 o 
   0   6   7       15.08       12.61      2.36 o 
   1   6   7       51.25       58.84      3.07 o 
   2   6   7      175.97      180.07      5.73 o 
   3   6   7      341.15      330.37      5.92 o 
   4   6   7        9.69        6.79      1.45 o 
   5   6   7       58.80       70.32      4.17 o 
   6   6   7       33.62       28.33      3.71 o 
   7   6   7      257.99      266.27     10.31 o 
   8   6   7       25.97       42.65      9.43 o 
   9   6   7       94.82      101.04     10.19 o 
  10   6   7       14.05       17.88      4.56 o 
   0   7   7      738.15      715.15     21.62 o 
   1   7   7      543.21      545.98      8.27 o 
   2   7   7      468.27      452.99      7.50 o 
   3   7   7      272.53      265.29      6.27 o 
   4   7   7      168.46      142.15      5.31 o 
   5   7   7       66.18       55.41      5.06 o 
   6   7   7      163.40      157.93      8.37 o 
   7   7   7       82.73       86.56      6.90 o 
   8   7   7        8.24       13.98      3.48 o 
   9   7   7       86.64       91.63      8.61 o 
  10   7   7       12.24       14.67      4.31 o 
   0   8   7      391.90      418.09     10.75 o 
   1   8   7      735.23      691.61      9.78 o 
   2   8   7      606.65      579.23      8.93 o 
   3   8   7      118.32      108.93      4.73 o 
   4   8   7      276.07      253.55      7.43 o 
   5   8   7      332.34      305.30     11.19 o 
   6   8   7       96.59       92.16      6.88 o 
   7   8   7        1.68        1.18      2.05 o 
   8   8   7       42.39       47.74      5.82 o 
   9   8   7       20.34       18.00      4.54 o 
  10   8   7        8.61       11.79      3.84 o 
   0   9   7        6.11        4.37      2.31 o 
   1   9   7      127.13      122.17      4.75 o 
   2   9   7       80.50       78.53      4.02 o 
   3   9   7       13.93       12.58      1.88 o 
   4   9   7       36.29       41.94      4.05 o 
   5   9   7       78.32       75.01      6.36 o 
   6   9   7       43.20       43.95      5.07 o 
   7   9   7        1.58        6.74      2.52 o 
   8   9   7       37.02       41.11      5.57 o 
   9   9   7       30.42       28.82      5.27 o 
   0  10   7       75.75       72.75      5.74 o 
   1  10   7       10.79       12.36      1.94 o 
   2  10   7        4.94        5.06      1.82 o 
   3  10   7       58.15       56.17      4.60 o 
   4  10   7       33.67       38.88      4.47 o 
   5  10   7       37.51       36.41      4.53 o 
   6  10   7        1.04        0.18      2.04 o 
   7  10   7       19.24       20.76      3.53 o 
   8  10   7        2.74       12.57      4.75 o 
   0  11   7        7.60        7.01      2.32 o 
   1  11   7        3.34        0.49      1.37 o 
   2  11   7       31.10       35.52      3.70 o 
   3  11   7       30.63       30.26      3.69 o 
   4  11   7       48.14       51.42      5.41 o 
   5  11   7        1.73        4.34      2.42 o 
   6  11   7       20.31       18.56      3.44 o 
   7  11   7       49.97       57.74      6.49 o 
   8  11   7        7.92        7.62      3.38 o 
   0  12   7       14.58       12.48      3.61 o 
   1  12   7        5.84        8.93      1.97 o 
   2  12   7       25.22       27.12      3.07 o 
   3  12   7        2.44       -0.80      1.85 o 
   4  12   7       33.26       36.27      4.99 o 
   5  12   7        7.51        8.61      2.74 o 
   6  12   7       10.60       13.35      3.34 o 
   7  12   7        1.41       -5.00      5.06 o 
   0  13   7       80.38       84.81      7.27 o 
   1  13   7       14.02       21.42      3.74 o 
   2  13   7      116.56      131.02      7.48 o 
   3  13   7        5.36        7.16      2.49 o 
   4  13   7       26.18       25.20      3.91 o 
   5  13   7        7.06        8.62      3.12 o 
   0  14   7       75.95      101.16      9.86 o 
   1  14   7       18.95       18.36      2.88 o 
   2  14   7      121.99      129.09      7.97 o 
   3  14   7        2.91        0.64      2.73 o 
   4  14   7       39.00       47.07      6.30 o 
   0   0   8      148.62      134.22      6.75 o 
   1   0   8      117.14      119.65      7.44 o 
   2   0   8      112.11      120.99      6.99 o 
   3   0   8       10.04       14.30      3.06 o 
   4   0   8        0.71       -0.63      1.63 o 
   5   0   8      151.73      145.36      8.68 o 
   6   0   8       94.63       90.38      8.20 o 
   7   0   8       42.70       44.46      6.90 o 
   8   0   8       83.04       80.75      8.35 o 
   9   0   8       15.80       19.44      4.02 o 
  10   0   8       21.45       14.39     10.57 o 
  11   0   8       43.91       40.07     11.55 o 
   0   1   8       73.33      100.55      4.23 o 
   1   1   8      156.41      140.36      4.04 o 
   2   1   8      235.66      208.48      6.08 o 
   3   1   8       67.44       74.28      4.52 o 
   4   1   8       35.61       39.52      4.19 o 
   5   1   8       41.98       40.15      3.77 o 
   6   1   8       25.46       29.14      3.32 o 
   7   1   8        0.08        0.97      1.46 o 
   8   1   8        8.23       12.79      2.50 o 
   9   1   8       28.10       33.02      4.70 o 
  10   1   8       12.22       18.91      4.01 o 
  11   1   8        9.41        6.55      3.59 o 
   0   2   8      274.85      262.74      8.31 o 
   1   2   8      695.11      642.93      9.13 o 
   2   2   8      447.21      427.25      7.39 o 
   3   2   8        9.00       10.97      1.44 o 
   4   2   8       75.56       79.81      4.91 o 
   5   2   8      513.48      503.09     11.10 o 
   6   2   8      129.41      122.34      6.54 o 
   7   2   8      100.31       88.89      5.66 o 
   8   2   8       10.52        8.20      2.30 o 
   9   2   8       82.02       93.90      8.01 o 
  10   2   8       15.03       17.77      3.75 o 
  11   2   8        6.17        7.46      4.71 o 
   0   3   8        1.49        1.72      1.24 o 
   1   3   8       34.78       37.20      2.08 o 
   2   3   8       40.55       39.51      2.56 o 
   3   3   8      120.78      121.65      3.91 o 
   4   3   8       55.80       52.89      3.31 o 
   5   3   8        5.53        2.61      1.41 o 
   6   3   8       17.19       16.41      2.44 o 
   7   3   8       66.48       65.94      5.09 o 
   8   3   8        3.18        1.58      2.32 o 
   9   3   8       21.58       18.35      3.91 o 
  10   3   8        6.71        8.75      3.02 o 
  11   3   8        7.47        6.95      4.77 o 
   0   4   8      113.05      128.03      5.23 o 
   1   4   8      229.62      198.06      4.31 o 
   2   4   8       74.69       77.75      3.13 o 
   3   4   8       81.49       90.65      4.19 o 
   4   4   8       83.04       86.29      4.30 o 
   5   4   8       86.17       76.59      4.92 o 
   6   4   8       88.83       79.30      5.11 o 
   7   4   8        3.28        1.83      2.21 o 
   8   4   8       19.41       23.10      4.00 o 
   9   4   8       11.61        8.54      2.92 o 
  10   4   8        1.09       -0.60      3.14 o 
  11   4   8        5.84        6.42      5.60 o 
   0   5   8       22.30       29.00      3.11 o 
   1   5   8       16.31       20.24      1.81 o 
   2   5   8        0.66        0.22      0.83 o 
   3   5   8       23.20       26.36      2.55 o 
   4   5   8       35.73       37.44      3.13 o 
   5   5   8       35.50       32.74      2.92 o 
   6   5   8       16.54       16.41      2.80 o 
   7   5   8       42.81       44.73      5.53 o 
   8   5   8       17.57       23.19      4.18 o 
   9   5   8       34.39       41.29      5.60 o 
  10   5   8       23.58       24.20      7.65 o 
   0   6   8     1010.79      964.00     15.39 o 
   1   6   8      184.67      185.99      4.73 o 
   2   6   8      209.69      203.72      5.01 o 
   3   6   8       37.41       44.78      3.38 o 
   4   6   8      236.48      220.10      6.64 o 
   5   6   8      500.71      493.46      9.84 o 
   6   6   8        0.98       -1.97      2.13 o 
   7   6   8        0.90        2.03      2.18 o 
   8   6   8        0.64        2.66      2.66 o 
   9   6   8       69.46       65.78      8.21 o 
  10   6   8        2.07        0.50      3.23 o 
   0   7   8      974.21      968.17     16.08 o 
   1   7   8      498.65      480.33      7.97 o 
   2   7   8     1141.05     1037.20     11.88 o 
   3   7   8        0.08       -0.08      1.30 o 
   4   7   8       98.92       97.47      5.07 o 
   5   7   8      125.26      131.61      7.48 o 
   6   7   8      353.95      337.38     13.13 o 
   7   7   8       55.39       72.43      7.40 o 
   8   7   8       40.10       44.51      5.92 o 
   9   7   8       23.81       22.60      4.13 o 
  10   7   8       24.53       26.14      4.99 o 
   0   8   8      246.25      194.39      7.42 o 
   1   8   8       13.77       13.56      1.88 o 
   2   8   8       90.97      106.55      4.81 o 
   3   8   8      102.29      106.16      5.37 o 
   4   8   8      200.85      189.12      9.85 o 
   5   8   8       35.01       39.24      4.46 o 
   6   8   8       35.27       23.87      3.87 o 
   7   8   8       62.36       60.70      6.67 o 
   8   8   8       30.43       31.85      5.03 o 
   9   8   8        4.17        7.09      2.91 o 
   0   9   8      356.88      332.80     10.08 o 
   1   9   8      151.65      153.54      5.25 o 
   2   9   8       13.17       16.06      2.15 o 
   3   9   8      140.29      132.17      6.02 o 
   4   9   8      158.40      172.83      8.70 o 
   5   9   8        4.23        5.60      2.41 o 
   6   9   8       16.62       18.49      3.17 o 
   7   9   8        5.12        4.46      2.76 o 
   8   9   8       27.98       27.08      6.32 o 
   9   9   8        0.41        2.37      2.82 o 
   0  10   8        0.21        4.06      1.91 o 
   1  10   8       19.08       17.77      2.12 o 
   2  10   8       34.94       32.93      3.00 o 
   3  10   8        3.53        3.79      2.19 o 
   4  10   8        4.63        2.98      2.09 o 
   5  10   8       50.98       63.50      5.92 o 
   6  10   8        9.79        8.27      3.78 o 
   7  10   8       15.29       14.54      4.73 o 
   8  10   8        3.57        9.72      4.40 o 
   0  11   8        5.79        6.90      2.02 o 
   1  11   8        8.71        9.61      1.86 o 
   2  11   8       18.86       20.58      3.23 o 
   3  11   8        9.46        9.00      2.78 o 
   4  11   8       12.06       12.48      3.46 o 
   5  11   8       24.86       27.78      3.77 o 
   6  11   8        9.14        8.30      2.81 o 
   7  11   8       25.03       30.98      5.09 o 
   0  12   8       36.70       40.22      4.55 o 
   1  12   8        0.87        2.83      1.66 o 
   2  12   8       11.07       15.97      2.88 o 
   3  12   8       30.73       34.56      4.28 o 
   4  12   8       15.69       16.37      3.16 o 
   5  12   8        7.02        9.49      2.72 o 
   6  12   8        8.84       12.59      3.16 o 
   0  13   8      237.95      269.73     13.16 o 
   1  13   8       15.79       16.21      3.29 o 
   2  13   8        0.87        1.88      2.24 o 
   3  13   8       22.59       24.41      3.66 o 
   4  13   8       52.06       60.19      5.98 o 
   5  13   8       17.53       17.96      3.95 o 
   0  14   8      117.34      126.52     13.14 o 
   1  14   8        6.14       11.28      2.71 o 
   2  14   8      110.93      133.80      8.45 o 
   3  14   8       10.69       10.56      4.09 o 
   1   0   9       33.93       36.77      4.22 o 
   2   0   9      134.20      121.29      7.32 o 
   3   0   9        2.02        5.80      2.58 o 
   4   0   9        0.32       -1.07      3.00 o 
   5   0   9      185.14      196.94     10.06 o 
   6   0   9       24.21       28.47      4.82 o 
   7   0   9        0.22        0.23      2.44 o 
   8   0   9       22.48       21.44      5.86 o 
   9   0   9      115.16      102.11      9.95 o 
  10   0   9        1.57       -3.16      4.01 o 
  11   0   9        0.01        7.03      5.04 o 
   0   1   9      168.98      171.02      7.68 o 
   1   1   9      186.51      191.78      4.82 o 
   2   1   9       18.20       20.90      2.48 o 
   3   1   9      210.43      205.03      6.65 o 
   4   1   9       57.49       54.34      4.25 o 
   5   1   9       15.53       16.06      2.60 o 
   6   1   9       43.48       37.35      3.86 o 
   7   1   9       40.44       42.04      4.25 o 
   8   1   9       15.73       15.23      2.70 o 
   9   1   9       17.95       10.98      2.97 o 
  10   1   9        2.07        5.47      2.85 o 
  11   1   9       19.42       12.47      4.12 o 
   0   2   9      567.04      568.03     13.09 o 
   1   2   9      321.20      293.54      6.32 o 
   2   2   9      185.20      168.22      5.78 o 
   3   2   9      352.62      328.99      8.48 o 
   4   2   9      213.30      208.92      7.05 o 
   5   2   9       50.20       42.13      3.97 o 
   6   2   9      103.49       97.13      6.17 o 
   7   2   9      254.17      236.26      9.54 o 
   8   2   9       25.99       26.05      3.72 o 
   9   2   9        4.35        5.82      3.30 o 
  10   2   9        3.82       -0.07      2.46 o 
   0   3   9      245.77      238.91      7.12 o 
   1   3   9      343.42      320.05      9.35 o 
   2   3   9       58.26       59.37      3.12 o 
   3   3   9       51.16       43.01      3.77 o 
   4   3   9       82.90       86.28      5.39 o 
   5   3   9       62.83       52.09      4.26 o 
   6   3   9        1.51        2.91      1.51 o 
   7   3   9       26.40       32.94      3.49 o 
   8   3   9        1.85        0.70      2.17 o 
   9   3   9       13.15       15.06      3.46 o 
  10   3   9        2.48        3.46      2.64 o 
   0   4   9        0.84        3.42      1.43 o 
   1   4   9      225.65      227.86      5.43 o 
   2   4   9       63.28       60.65      3.20 o 
   3   4   9      102.77      105.32      6.05 o 
   4   4   9       64.67       69.39      4.68 o 
   5   4   9       23.13       22.85      2.88 o 
   6   4   9       78.50       70.17      5.09 o 
   7   4   9       19.43       16.84      3.44 o 
   8   4   9       13.12       11.03      3.42 o 
   9   4   9        3.81       -3.14      2.47 o 
  10   4   9        5.51       10.47      3.25 o 
   0   5   9      272.13      260.47      7.73 o 
   1   5   9        4.70        3.79      1.25 o 
   2   5   9       23.34       26.23      2.31 o 
   3   5   9      109.27      117.99      5.08 o 
   4   5   9       55.19       49.02      4.03 o 
   5   5   9       21.70       25.38      3.12 o 
   6   5   9       46.99       37.63      4.24 o 
   7   5   9       41.33       40.06      5.45 o 
   8   5   9        3.30        5.48      2.59 o 
   9   5   9       32.87       37.00      5.52 o 
  10   5   9        9.56        9.73      3.16 o 
   0   6   9      106.24       99.67      5.71 o 
   1   6   9       57.23       58.03      3.50 o 
   2   6   9       27.31       25.63      2.61 o 
   3   6   9      261.61      249.02      6.94 o 
   4   6   9       67.60       71.30      4.92 o 
   5   6   9        2.57        1.07      2.23 o 
   6   6   9       43.06       46.63      5.66 o 
   7   6   9      178.07      176.57     11.30 o 
   8   6   9       36.19       38.63      5.36 o 
   9   6   9        7.75        9.01      2.78 o 
  10   6   9        2.71        6.71      4.31 o 
   0   7   9      430.54      408.25     10.50 o 
   1   7   9       75.75       73.77      4.09 o 
   2   7   9       58.75       69.50      4.34 o 
   3   7   9      172.61      158.84      6.15 o 
   4   7   9      216.57      207.74      6.90 o 
   5   7   9        6.26        7.93      2.71 o 
   6   7   9       29.50       33.33      4.88 o 
   7   7   9       54.47       53.41      9.41 o 
   8   7   9       34.97       29.50      6.33 o 
   9   7   9       35.84       39.90      5.68 o 
   0   8   9        0.73        5.23      2.12 o 
   1   8   9       85.90       84.82      4.51 o 
   2   8   9       13.45       12.15      2.01 o 
   3   8   9       41.30       43.53      3.65 o 
   4   8   9       28.49       24.68      3.14 o 
   5   8   9       83.81       79.88      8.08 o 
   6   8   9        4.70        7.43      3.57 o 
   7   8   9       26.73       27.73      4.53 o 
   8   8   9        5.12       11.81      4.14 o 
   9   8   9       12.51       19.31      4.08 o 
   0   9   9       34.82       21.58      3.36 o 
   1   9   9        2.01        0.53      1.51 o 
   2   9   9      122.70      119.90      6.03 o 
   3   9   9       33.27       40.75      3.60 o 
   4   9   9       23.57       33.09      4.14 o 
   5   9   9       16.51       17.56      3.46 o 
   6   9   9       27.09       30.71      4.71 o 
   7   9   9       47.14       54.26      6.57 o 
   8   9   9       25.46       25.78      4.42 o 
   0  10   9       24.50       27.10      3.56 o 
   1  10   9       48.64       53.47      4.15 o 
   2  10   9        0.51        0.85      2.02 o 
   3  10   9       97.18       91.31      6.73 o 
   4  10   9       13.41       11.85      2.94 o 
   5  10   9       22.42       28.96      5.32 o 
   6  10   9        0.44       -2.50      2.24 o 
   7  10   9       61.40       66.50      7.41 o 
   0  11   9       10.74       15.13      3.47 o 
   1  11   9       12.57       12.31      2.22 o 
   2  11   9        5.03       11.20      2.52 o 
   3  11   9        5.53        5.48      3.12 o 
   4  11   9       48.26       55.08      5.39 o 
   5  11   9        2.28        4.93      2.52 o 
   6  11   9       13.91       27.89      4.66 o 
   0  12   9        2.17        2.96      4.31 o 
   1  12   9       43.59       49.61      4.44 o 
   2  12   9        4.65       10.62      3.34 o 
   3  12   9       26.41       35.23      4.14 o 
   4  12   9       31.93       38.11      4.51 o 
   5  12   9       69.13       75.25      7.62 o 
   0  13   9        4.42        3.21      7.69 o 
   1  13   9        5.32       10.36      2.68 o 
   2  13   9       58.71       77.06      6.29 o 
   3  13   9        4.45        6.97      2.93 o 
   4  13   9        3.34       -0.48      2.51 o 
   0   0  10        3.11       -0.39      3.78 o 
   1   0  10       35.25       32.69      5.39 o 
   2   0  10      194.99      175.91      8.53 o 
   3   0  10       59.97       62.23      6.51 o 
   4   0  10       25.60       23.68      4.37 o 
   5   0  10        1.69        1.37      2.42 o 
   6   0  10      182.10      187.88     11.32 o 
   7   0  10       64.38       69.15      8.00 o 
   8   0  10        3.74        4.07      2.73 o 
   9   0  10        0.48       -0.51      2.56 o 
  10   0  10       17.15       23.84      9.68 o 
   0   1  10      214.88      205.13      8.34 o 
   1   1  10       42.90       36.08      3.14 o 
   2   1  10       61.36       62.76      4.39 o 
   3   1  10      115.39      104.21      5.75 o 
   4   1  10       59.68       56.97      4.58 o 
   5   1  10       44.22       52.01      4.53 o 
   6   1  10       37.83       38.70      4.09 o 
   7   1  10       68.67       64.56      5.28 o 
   8   1  10        0.89        1.07      1.77 o 
   9   1  10        2.32        3.41      2.35 o 
  10   1  10       13.80       18.32      3.85 o 
   0   2  10     1302.39     1255.16     22.80 o 
   1   2  10      554.31      524.58     12.09 o 
   2   2  10      376.43      372.34     10.65 o 
   3   2  10      276.63      273.78      8.04 o 
   4   2  10      396.45      366.94      9.76 o 
   5   2  10      362.27      341.47      9.77 o 
   6   2  10       34.36       35.05      3.97 o 
   7   2  10       87.85       88.58      6.32 o 
   8   2  10       26.92       28.36      3.78 o 
   9   2  10       51.81       46.77      5.73 o 
  10   2  10        4.19        5.50      2.69 o 
   0   3  10      671.22      595.74     18.91 o 
   1   3  10      268.69      246.45      7.09 o 
   2   3  10      292.50      289.83      7.28 o 
   3   3  10       30.18       27.77      3.19 o 
   4   3  10      173.86      177.90      7.29 o 
   5   3  10       55.60       55.21      4.51 o 
   6   3  10        9.12       13.16      2.50 o 
   7   3  10       12.49       12.49      2.48 o 
   8   3  10        6.09        0.95      2.60 o 
   9   3  10        0.35       -1.46      2.49 o 
  10   3  10        0.13       -0.42      2.46 o 
   0   4  10      342.83      310.60     10.44 o 
   1   4  10       52.54       61.48      3.45 o 
   2   4  10       73.48       76.18      4.29 o 
   3   4  10       94.30       97.29      5.55 o 
   4   4  10      110.55       97.14      7.90 o 
   5   4  10       18.13       13.64      3.32 o 
   6   4  10       68.24       68.86      5.19 o 
   7   4  10        8.73        7.74      2.64 o 
   8   4  10       13.23       11.02      3.22 o 
   9   4  10       10.96       10.45      3.58 o 
  10   4  10       12.08       13.72      3.39 o 
   0   5  10       28.44       30.73      5.42 o 
   1   5  10      144.41      137.96      4.87 o 
   2   5  10       21.31       21.65      2.69 o 
   3   5  10       43.89       41.40      3.74 o 
   4   5  10       50.66       53.85      4.32 o 
   5   5  10       30.19       27.85      3.45 o 
   6   5  10       18.14       21.39      3.27 o 
   7   5  10        6.76       12.00      3.82 o 
   8   5  10       39.31       46.72      5.83 o 
   9   5  10        9.50        9.94      2.98 o 
   0   6  10        6.35       14.75      2.82 o 
   1   6  10       18.86       19.55      2.13 o 
   2   6  10       98.62      100.42      4.82 o 
   3   6  10        0.17        0.00      1.31 o 
   4   6  10        4.54       -0.11      1.52 o 
   5   6  10       89.62       84.13      5.69 o 
   6   6  10       14.24       17.43      3.61 o 
   7   6  10       10.99        5.90      2.70 o 
   8   6  10        3.61        5.59      3.44 o 
   9   6  10       23.05       19.09      6.67 o 
   0   7  10        2.33        5.74      2.18 o 
   1   7  10        8.60        6.63      1.53 o 
   2   7  10      106.34      109.75      5.51 o 
   3   7  10       56.48       64.23      4.78 o 
   4   7  10       11.54       15.60      2.57 o 
   5   7  10       14.23       12.17      3.04 o 
   6   7  10       50.09       47.61      5.78 o 
   7   7  10       15.06       16.06      3.47 o 
   8   7  10        0.51       -2.91      3.75 o 
   9   7  10        2.34        5.49      2.76 o 
   0   8  10        0.13        4.21      2.34 o 
   1   8  10       29.01       29.81      2.84 o 
   2   8  10       13.70       13.23      2.18 o 
   3   8  10       37.62       41.95      4.01 o 
   4   8  10        1.06        3.11      1.95 o 
   5   8  10       71.26       78.68      7.44 o 
   6   8  10        4.64        2.85      2.44 o 
   7   8  10       25.03       26.17      4.65 o 
   8   8  10        1.09        2.11      3.12 o 
   0   9  10       62.11       49.94      5.66 o 
   1   9  10       11.97       17.84      3.21 o 
   2   9  10       22.86       21.64      2.72 o 
   3   9  10        2.22        2.80      2.09 o 
   4   9  10        9.52        9.46      2.85 o 
   5   9  10       20.47       17.76      3.83 o 
   6   9  10        6.33        7.44      3.52 o 
   7   9  10       11.90       14.01      3.72 o 
   0  10  10        0.91        1.89      3.76 o 
   1  10  10       22.21       27.28      3.56 o 
   2  10  10       18.54       20.29      2.63 o 
   3  10  10       39.08       44.91      5.31 o 
   4  10  10        0.58        2.10      2.31 o 
   5  10  10       37.13       38.13      5.05 o 
   6  10  10        1.47        7.15      2.91 o 
   7  10  10       22.32       26.71      4.70 o 
   0  11  10        5.27       11.83      3.42 o 
   1  11  10       12.28       13.28      2.34 o 
   2  11  10       23.33       27.14      3.67 o 
   3  11  10        7.08       10.06      3.37 o 
   4  11  10       13.46       12.04      3.40 o 
   5  11  10       13.03       18.21      4.97 o 
   6  11  10       22.95       15.50      3.71 o 
   0  12  10       15.63       13.70      7.01 o 
   1  12  10       34.07       36.42      5.34 o 
   2  12  10       25.85       40.00      4.86 o 
   3  12  10       62.96       76.88      6.35 o 
   4  12  10        8.75       10.15      3.19 o 
   0  13  10       23.77       43.45     24.06 o 
   1  13  10        0.84       -3.03      4.73 o 
   2  13  10       40.13       52.43      5.53 o 
   1   0  11       69.14       64.85      8.48 o 
   2   0  11      217.37      193.84     14.05 o 
   3   0  11        1.56       -0.06      2.09 o 
   4   0  11        0.23       -0.97      1.90 o 
   5   0  11       95.34       94.65      8.94 o 
   6   0  11        3.77        3.58      3.37 o 
   7   0  11        6.78        0.97      2.53 o 
   8   0  11        4.42       10.15      3.36 o 
   9   0  11        0.07       -0.24      3.11 o 
  10   0  11       13.74       -0.43      5.38 o 
   0   1  11       54.06       52.42     12.61 o 
   1   1  11       13.25       14.94      3.30 o 
   2   1  11        9.24        7.55      1.95 o 
   3   1  11       12.43       12.26      2.35 o 
   4   1  11        5.97        5.25      2.00 o 
   5   1  11       57.08       52.68      4.78 o 
   6   1  11       17.03       19.06      3.03 o 
   7   1  11        4.82        0.11      1.86 o 
   8   1  11       30.13       33.73      4.04 o 
   9   1  11       30.52       34.30      4.88 o 
  10   1  11       11.16       18.70      5.50 o 
   0   2  11       66.16       76.51      9.40 o 
   1   2  11      668.26      617.50     18.44 o 
   2   2  11      318.67      305.74      8.39 o 
   3   2  11      274.45      277.04      8.44 o 
   4   2  11       18.47       21.19      2.96 o 
   5   2  11      126.10      109.12      6.68 o 
   6   2  11      126.97      128.12      7.46 o 
   7   2  11       29.96       32.39      3.98 o 
   8   2  11        6.97        2.48      2.23 o 
   9   2  11        0.95        0.39      2.31 o 
   0   3  11       82.68       84.53      9.85 o 
   1   3  11      753.73      698.79     14.65 o 
   2   3  11      514.48      475.13     12.29 o 
   3   3  11      317.83      281.03      8.49 o 
   4   3  11      110.36      108.16      6.43 o 
   5   3  11      131.56      132.48      7.07 o 
   6   3  11       32.30       33.87      3.68 o 
   7   3  11       10.60        6.75      2.77 o 
   8   3  11        5.14        5.27      2.49 o 
   9   3  11        0.47       -1.88      2.42 o 
   0   4  11      128.29      126.29      9.75 o 
   1   4  11      100.48       94.78      5.49 o 
   2   4  11       78.19       66.90      4.59 o 
   3   4  11       89.77       96.52      5.69 o 
   4   4  11        8.53        6.74      2.48 o 
   5   4  11       15.54       11.13      2.28 o 
   6   4  11       51.71       53.90      4.76 o 
   7   4  11       23.30       17.34      3.82 o 
   8   4  11       17.19       14.06      3.50 o 
   9   4  11       12.34        9.92      3.40 o 
   0   5  11      163.21      153.63      8.52 o 
   1   5  11       83.81       90.99      5.49 o 
   2   5  11       80.77       88.41      6.15 o 
   3   5  11       39.71       40.57      3.83 o 
   4   5  11       19.63       21.55      3.53 o 
   5   5  11       36.18       42.05      5.43 o 
   6   5  11       82.32       71.12      6.59 o 
   7   5  11        2.52        2.33      3.31 o 
   8   5  11        3.93        3.00      3.36 o 
   9   5  11       25.76       33.09      4.77 o 
   0   6  11       25.81       28.98      4.14 o 
   1   6  11        5.88        2.20      1.73 o 
   2   6  11      236.88      223.51      8.65 o 
   3   6  11        6.58        8.44      2.35 o 
   4   6  11       37.62       47.63      4.17 o 
   5   6  11        7.04        9.28      2.11 o 
   6   6  11       20.60       18.70      3.64 o 
   7   6  11        2.90        3.68      3.61 o 
   8   6  11        6.57        7.48      2.77 o 
   0   7  11       29.86       31.41      5.18 o 
   1   7  11        3.66        0.50      1.66 o 
   2   7  11       35.78       33.29      4.03 o 
   3   7  11        4.61        4.79      1.86 o 
   4   7  11       48.35       51.60      5.03 o 
   5   7  11        0.43       -3.08      2.05 o 
   6   7  11       13.57       18.46      3.89 o 
   7   7  11        2.45        3.95      2.60 o 
   8   7  11       21.29       20.79      4.28 o 
   0   8  11        0.32        0.88      2.11 o 
   1   8  11       25.11       19.98      4.21 o 
   2   8  11        4.48        4.69      2.09 o 
   3   8  11        0.80       -2.35      1.57 o 
   4   8  11        6.00       -0.19      1.97 o 
   5   8  11        6.35        7.05      2.78 o 
   6   8  11       31.96       30.33      4.60 o 
   7   8  11        5.18        8.48      2.84 o 
   0   9  11       14.82       10.98      3.73 o 
   1   9  11       32.37       35.94      4.09 o 
   2   9  11       10.65       12.55      2.55 o 
   3   9  11        2.45        0.34      2.34 o 
   4   9  11        2.30        4.19      2.40 o 
   5   9  11       14.64       14.97      5.54 o 
   6   9  11       27.95       33.63      4.43 o 
   7   9  11       31.37       34.43      5.04 o 
   0  10  11        0.41        1.33      2.66 o 
   1  10  11       17.80       21.86      2.92 o 
   2  10  11        2.09        1.52      2.10 o 
   3  10  11        1.00        1.11      2.63 o 
   4  10  11       19.93       20.55      3.68 o 
   5  10  11       17.83       15.72      3.59 o 
   6  10  11       18.27       18.45      4.17 o 
   0  11  11        0.36       -2.59      2.90 o 
   1  11  11        1.28       -1.87      2.19 o 
   2  11  11       18.81       31.71      4.87 o 
   3  11  11        2.38       -3.92      2.61 o 
   4  11  11       12.45       15.17      3.82 o 
   0  12  11        0.42       -4.44      3.06 o 
   1  12  11       33.54       45.31      8.05 o 
   2  12  11        2.67        2.59      2.82 o 
   3  12  11       48.05       47.53      6.27 o 
   0   0  12        1.08        7.95      5.34 o 
   1   0  12        0.68       -0.77      2.88 o 
   2   0  12        7.70        6.51      6.58 o 
   3   0  12       31.48       35.04      5.21 o 
   4   0  12       13.84       21.68      6.46 o 
   5   0  12        1.57       -1.19      2.47 o 
   6   0  12       19.35       25.04      4.91 o 
   7   0  12        8.56        6.27      4.29 o 
   8   0  12       15.65       22.88      5.82 o 
   9   0  12        0.27        5.45      3.74 o 
   0   1  12        0.15       -3.01      2.19 o 
   1   1  12       93.48       92.72      7.50 o 
   2   1  12       53.89       51.05      9.31 o 
   3   1  12      113.59      105.43      6.97 o 
   4   1  12       63.46       62.10      5.15 o 
   5   1  12       16.49        9.44      2.42 o 
   6   1  12       53.36       46.13      4.63 o 
   7   1  12       70.46       63.00      5.42 o 
   8   1  12       74.61       81.74      6.32 o 
   9   1  12        3.16        7.89      2.71 o 
   0   2  12      248.08      223.22     16.65 o 
   1   2  12       57.16       38.03      5.07 o 
   2   2  12       19.23       18.72      3.76 o 
   3   2  12      118.91      104.37      7.05 o 
   4   2  12      172.35      173.85      7.84 o 
   5   2  12        9.36       10.35      2.40 o 
   6   2  12       48.44       51.01      4.90 o 
   7   2  12       62.90       59.29      5.19 o 
   8   2  12       27.85       28.88      3.80 o 
   9   2  12        2.11       -0.13      2.66 o 
   0   3  12      294.92      251.22     14.66 o 
   1   3  12      241.90      211.55      9.80 o 
   2   3  12       31.79       32.71      4.76 o 
   3   3  12       47.74       49.80      4.98 o 
   4   3  12       51.71       50.15      4.61 o 
   5   3  12       82.55       73.06      5.36 o 
   6   3  12       50.87       54.87      4.73 o 
   7   3  12        0.11        1.60      1.94 o 
   8   3  12       21.43       23.52      4.76 o 
   9   3  12        2.66        2.44      2.61 o 
   0   4  12       16.69       13.09      3.82 o 
   1   4  12        5.77        3.51      2.00 o 
   2   4  12       12.31       11.84      2.41 o 
   3   4  12       15.07       10.08      2.44 o 
   4   4  12       36.60       42.40      6.01 o 
   5   4  12       16.95       17.90      2.78 o 
   6   4  12       22.86       18.45      3.02 o 
   7   4  12        2.36        3.53      2.63 o 
   8   4  12       34.54       32.11      4.93 o 
   0   5  12       81.73       70.21      8.28 o 
   1   5  12       43.79       43.90      4.88 o 
   2   5  12        8.23        7.30      2.24 o 
   3   5  12       32.57       30.69      3.76 o 
   4   5  12       62.92       65.63      5.08 o 
   5   5  12        0.46       -2.13      1.65 o 
   6   5  12        1.48        3.26      2.03 o 
   7   5  12        1.10        7.64      3.49 o 
   8   5  12       36.52       28.94      8.35 o 
   0   6  12        3.91        6.21      3.18 o 
   1   6  12       10.64        5.94      4.20 o 
   2   6  12        6.79        6.05      2.21 o 
   3   6  12       54.15       52.92      5.13 o 
   4   6  12        5.30        5.26      2.12 o 
   5   6  12        1.50        2.77      3.14 o 
   6   6  12        2.94        1.96      2.42 o 
   7   6  12        9.35       13.30      3.08 o 
   8   6  12        1.26       -0.56      2.51 o 
   0   7  12       37.25       43.03      7.98 o 
   1   7  12        9.30       13.79      3.48 o 
   2   7  12        6.54        6.37      2.18 o 
   3   7  12       24.22       19.48      3.15 o 
   4   7  12        0.87        2.94      1.94 o 
   5   7  12        1.82        3.46      2.36 o 
   6   7  12       15.88       16.64      4.33 o 
   7   7  12        0.62        1.78      3.73 o 
   0   8  12        0.47       10.87      4.33 o 
   1   8  12       14.28       16.87      3.45 o 
   2   8  12        3.94        5.38      2.21 o 
   3   8  12       13.00       13.95      3.55 o 
   4   8  12        5.92        4.49      3.20 o 
   5   8  12        5.81        2.22      2.61 o 
   6   8  12       22.41       25.38      4.25 o 
   0   9  12        4.13        1.98      3.50 o 
   1   9  12       57.59       74.78      6.67 o 
   2   9  12       21.26       22.45      3.40 o 
   3   9  12       28.54       34.63      4.80 o 
   4   9  12       19.03       27.93      5.03 o 
   5   9  12       38.58       49.11     10.63 o 
   6   9  12       25.99       26.02      4.46 o 
   0  10  12        6.26       10.16      4.59 o 
   1  10  12       45.49       48.27      5.35 o 
   2  10  12        3.97        3.97      2.33 o 
   3  10  12       39.41       58.00      6.98 o 
   4  10  12        4.60        8.61      3.64 o 
   5  10  12       16.14       23.49      5.11 o 
   0  11  12       20.04       17.07      8.49 o 
   1  11  12       23.18       28.53      4.27 o 
   2  11  12        0.87        2.62      3.35 o 
   3  11  12       12.91       22.32      4.52 o 
   1   0  13        0.15        4.64      3.36 o 
   2   0  13        3.83        2.33      2.89 o 
   3   0  13       61.29       67.09      9.76 o 
   4   0  13        3.80       -1.51      2.36 o 
   5   0  13        2.14        0.23      2.33 o 
   6   0  13        0.54        0.04      2.54 o 
   7   0  13       21.23       26.84      5.04 o 
   8   0  13        2.96        8.33      3.38 o 
   0   1  13        1.33        3.70      3.46 o 
   1   1  13       32.20       27.86      4.40 o 
   2   1  13       20.43       15.35      3.42 o 
   3   1  13       13.20       11.88      3.22 o 
   4   1  13        4.22        4.08      2.58 o 
   5   1  13       39.26       46.69      5.10 o 
   6   1  13       55.54       50.49      4.96 o 
   7   1  13        1.52        3.59      2.08 o 
   8   1  13        5.74        9.09      2.50 o 
   0   2  13       12.05        8.48      3.88 o 
   1   2  13       63.21       52.42      8.06 o 
   2   2  13       55.16       54.19      6.01 o 
   3   2  13       83.72       81.10      7.55 o 
   4   2  13       32.58       31.26      4.74 o 
   5   2  13       23.13       22.57      3.66 o 
   6   2  13       85.64       92.59      6.64 o 
   7   2  13       16.54       18.64      3.07 o 
   8   2  13        6.38        7.48      2.43 o 
   0   3  13       28.83       31.45      7.17 o 
   1   3  13      152.16      135.31      9.38 o 
   2   3  13       21.54       20.03      3.97 o 
   3   3  13       41.74       27.56      5.89 o 
   4   3  13       59.74       59.65      6.47 o 
   5   3  13       64.93       61.23      6.08 o 
   6   3  13        9.08       10.68      2.36 o 
   7   3  13        8.25       -0.16      2.06 o 
   8   3  13        4.69        5.89      2.90 o 
   0   4  13        7.62        7.36      3.22 o 
   1   4  13        8.18        7.22      2.50 o 
   2   4  13       13.89       12.58      2.85 o 
   3   4  13       22.18       18.73      4.10 o 
   4   4  13        1.22        1.65      2.15 o 
   5   4  13        5.93       13.36      2.71 o 
   6   4  13        6.63        2.25      2.13 o 
   7   4  13        4.43        0.23      2.50 o 
   8   4  13        1.92        4.25      2.79 o 
   0   5  13        3.46        7.14      3.98 o 
   1   5  13        0.05       -0.25      1.91 o 
   2   5  13        0.36       -2.31      1.84 o 
   3   5  13        1.57        5.29      2.23 o 
   4   5  13       14.09       16.66      2.99 o 
   5   5  13        4.69        6.29      2.88 o 
   6   5  13        3.51        7.82      2.36 o 
   7   5  13        1.50        1.06      2.89 o 
   0   6  13        6.32       12.63      4.94 o 
   1   6  13       65.59       65.56      6.15 o 
   2   6  13       11.52       13.53      3.81 o 
   3   6  13        4.32        6.07      2.51 o 
   4   6  13       10.34        8.83      2.57 o 
   5   6  13       13.51       14.25      3.21 o 
   6   6  13        4.56        7.71      4.33 o 
   7   6  13        3.01        4.35      3.95 o 
   0   7  13        2.77        2.04      3.24 o 
   1   7  13        6.79        5.43      2.41 o 
   2   7  13       16.90       10.39      3.43 o 
   3   7  13        8.45        6.16      2.49 o 
   4   7  13        2.31        2.07      2.15 o 
   5   7  13        3.06        4.36      3.20 o 
   6   7  13       12.65       23.26      6.20 o 
   0   8  13        2.97        3.33      3.33 o 
   1   8  13       36.50       43.80      5.64 o 
   2   8  13       18.81       24.18      3.89 o 
   3   8  13        4.99        5.42      2.64 o 
   4   8  13        8.36        4.46      2.95 o 
   5   8  13       24.05       31.39      7.18 o 
   0   9  13        2.83        1.26      3.88 o 
   1   9  13       61.10       67.75      7.34 o 
   2   9  13       11.41        8.89      2.88 o 
   3   9  13       95.06      130.44     10.78 o 
   4   9  13       47.67       45.46      6.90 o 
   0  10  13        0.19       -0.74      3.96 o 
   1  10  13       16.71       17.41      4.18 o 
   2  10  13        4.62       -0.42      4.87 o 
   3  10  13        4.00        6.55      6.11 o 
   0   0  14        0.51       -0.61      4.34 o 
   1   0  14        0.05        2.02      3.28 o 
   2   0  14        7.42        6.36      4.19 o 
   3   0  14       11.09        5.03      3.78 o 
   4   0  14        1.03       -0.13      2.91 o 
   5   0  14       17.55       17.76      5.46 o 
   6   0  14       30.98       37.19      9.03 o 
   7   0  14       21.27       21.77      5.32 o 
   0   1  14        1.15       -0.02      3.06 o 
   1   1  14        0.36        1.41      2.18 o 
   2   1  14        0.93        0.74      1.89 o 
   3   1  14       31.53       26.25      4.49 o 
   4   1  14       63.23       58.07      6.63 o 
   5   1  14       12.51       20.99      6.16 o 
   6   1  14        1.90       -0.77      2.38 o 
   7   1  14       21.94       27.14      3.89 o 
   0   2  14        2.73        6.27      4.10 o 
   1   2  14       18.24       16.89      3.70 o 
   2   2  14       17.83       24.92      4.28 o 
   3   2  14        0.84       -1.08      1.98 o 
   4   2  14       30.89       38.22      5.13 o 
   5   2  14       33.61       32.12      4.94 o 
   6   2  14       27.39       27.00      4.59 o 
   7   2  14        3.02        5.02      2.59 o 
   0   3  14       16.85       13.69      4.67 o 
   1   3  14       37.02       46.86      5.99 o 
   2   3  14        3.90       -2.85      1.90 o 
   3   3  14       17.64       16.17      3.65 o 
   4   3  14        8.30        6.28      2.47 o 
   5   3  14       11.08        9.78      2.67 o 
   6   3  14        2.12       -1.22      2.17 o 
   7   3  14        2.71        0.65      2.61 o 
   0   4  14        0.70        0.02      3.15 o 
   1   4  14       14.83       12.24      2.90 o 
   2   4  14        0.90        0.42      1.87 o 
   3   4  14       29.06       30.92      4.40 o 
   4   4  14        1.88        0.73      2.38 o 
   5   4  14        1.06        6.22      2.36 o 
   6   4  14        1.45        2.97      2.36 o 
   7   4  14        8.87        9.44      3.56 o 
   0   5  14        0.57       -0.85      3.01 o 
   1   5  14        2.63        4.49      2.29 o 
   2   5  14       64.27       71.39      6.68 o 
   3   5  14        3.93        7.42      2.63 o 
   4   5  14        0.39       -2.86      1.94 o 
   5   5  14        3.61        0.80      2.17 o 
   6   5  14        2.41        1.75      2.41 o 
   0   6  14       96.90      112.17     14.70 o 
   1   6  14       60.51       68.01      7.26 o 
   2   6  14        8.36       11.17      2.80 o 
   3   6  14       39.69       49.23      5.49 o 
   4   6  14       24.65       22.75      3.84 o 
   5   6  14       10.68       17.07      3.80 o 
   6   6  14        2.87        1.43      3.03 o 
   0   7  14      108.91      125.94     14.35 o 
   1   7  14       15.32       11.06      3.33 o 
   2   7  14       60.05       74.01      7.28 o 
   3   7  14       11.47       12.49      3.19 o 
   4   7  14       16.10       19.79      3.87 o 
   5   7  14        2.09        3.64      3.73 o 
   0   8  14        1.02        1.23      3.52 o 
   1   8  14        3.52       11.55      3.36 o 
   2   8  14       11.07       17.72      4.58 o 
   3   8  14       37.69       44.12      5.24 o 
   4   8  14        9.82        9.97      7.30 o 
   0   9  14        1.72       -1.92      6.32 o 
   1   9  14       73.96       93.77      8.84 o 
   2   9  14       13.87       12.68      3.83 o 
   1   0  15        1.04        0.80      3.25 o 
   2   0  15       45.33       45.58      8.41 o 
   3   0  15        1.95        2.40      3.49 o 
   4   0  15       28.57       24.58      6.12 o 
   5   0  15       56.35       57.20      9.20 o 
   6   0  15       12.83        9.29      9.62 o 
   0   1  15       25.01       22.44      6.00 o 
   1   1  15        1.39        2.91      2.91 o 
   2   1  15       14.29       15.96      3.64 o 
   3   1  15       46.91       53.81      6.46 o 
   4   1  15       26.76       27.43      4.45 o 
   5   1  15        0.45       -1.71      2.14 o 
   6   1  15       38.18       42.73      5.80 o 
   0   2  15       47.65       51.05     14.24 o 
   1   2  15        9.00        7.37      3.56 o 
   2   2  15        0.68        1.11      2.33 o 
   3   2  15        0.28       -1.54      2.27 o 
   4   2  15        6.05       12.30      3.11 o 
   5   2  15       11.39       15.17      3.68 o 
   6   2  15       13.72       13.19      3.49 o 
   0   3  15        6.28        6.18      4.26 o 
   1   3  15       12.41       10.77      3.20 o 
   2   3  15        2.06        3.66      2.54 o 
   3   3  15        2.82        2.45      2.04 o 
   4   3  15        0.47        2.94      2.46 o 
   5   3  15        2.10        5.81      3.39 o 
   6   3  15        8.34       16.77      6.26 o 
   0   4  15       10.76       13.06      6.93 o 
   1   4  15       12.99       14.44      3.72 o 
   2   4  15        1.10        5.63      2.37 o 
   3   4  15        0.65        4.84      2.44 o 
   4   4  15       17.29       21.97      3.83 o 
   5   4  15        6.10        7.68      4.03 o 
   0   5  15        8.03       10.91      4.41 o 
   1   5  15        4.28        5.01      2.63 o 
   2   5  15        3.03        7.13      2.59 o 
   3   5  15        6.39        9.46      3.49 o 
   4   5  15        5.24        4.31      2.52 o 
   5   5  15        5.97       16.08      3.25 o 
   0   6  15       15.09       13.91      5.25 o 
   1   6  15       63.35       63.53      7.40 o 
   2   6  15       17.24       20.02      4.11 o 
   3   6  15       26.00       34.77      4.58 o 
   4   6  15        5.84       -0.40      4.34 o 
   0   7  15       59.58       92.77     12.74 o 
   1   7  15       15.17       12.88      3.74 o 
   2   7  15       73.22       87.07      8.48 o 
   3   7  15       13.39       13.07      3.28 o 
   0   8  15        1.89        0.96      3.82 o 
   1   8  15       40.98       50.56      7.50 o 
   0   0  16       90.38      116.89     20.32 o 
   1   0  16        8.97        8.50      4.31 o 
   2   0  16       11.47       10.98      4.55 o 
   3   0  16       31.53       47.03      8.97 o 
   4   0  16       36.90       40.92      7.77 o 
   5   0  16        0.00        4.36      3.64 o 
   0   1  16       13.03       18.80      5.71 o 
   1   1  16       19.02       17.40      4.36 o 
   2   1  16       24.69       27.85      4.81 o 
   3   1  16        5.83        8.68      3.30 o 
   4   1  16       26.63       34.83      5.01 o 
   5   1  16       67.53       80.40      8.19 o 
   0   2  16        0.00        0.66      8.53 o 
   1   2  16        6.35        2.92      2.60 o 
   2   2  16       26.91       34.23      5.30 o 
   3   2  16        8.77        8.72      3.05 o 
   4   2  16        5.31        6.75      3.42 o 
   0   3  16        0.02       -1.99      3.93 o 
   1   3  16        0.75        0.10      3.08 o 
   2   3  16        4.73        8.28      2.69 o 
   3   3  16        6.83        4.31      4.12 o 
   4   3  16        8.16        9.63      2.67 o 
   0   4  16       44.00       42.71      8.37 o 
   1   4  16        7.66       14.66      3.43 o 
   2   4  16        7.49        5.20      3.77 o 
   3   4  16        6.19        8.86      2.89 o 
   0   5  16       42.35       50.59     13.27 o 
   1   5  16        2.82        5.30      2.91 o 
   2   5  16       17.09       22.84      4.33 o 
   3   5  16       16.76       19.55      3.83 o 
   0   6  16        1.49       11.98      4.74 o 
   1   6  16       17.64       14.59      5.77 o 
   1   0  17        3.26        4.24      4.00 o 
   2   0  17       12.05       21.39      6.42 o 
   0   1  17        0.63       -2.34      3.49 o 
   1   1  17        0.19        3.41      2.90 o 
   2   1  17       35.66       48.25      6.54 o 
   0   2  17        8.88       22.82      5.94 o 
   1   2  17        2.96        1.60      2.76 o 
   2   2  17        2.18        1.82      2.67 o 
   0   3  17        2.61        1.50      3.53 o 
   1   3  17       16.13       12.96      3.45 o 
                                                 
